# Supplementary material for: Frequency of and Predictive Factors for Vascular Invasion after Radiofrequency Ablation for Hepatocellular Carcinoma
Source: PLoS One. 2014 Nov 14;9(11):e111662. doi: 10.1371/journal.pone.0111662 (PMC4232383; doi:10.1371/journal.pone.0111662)
Supplement: Table S1 — The clinical data of 1,057 patients, which were analyzed in this study. (CSV) [file pone.0111662.s001.csv]

patinet number	dead or alive	cause of death	vascular invasion	confirmation date	Vp at diagnosis	Vv at diagnosis	B at diagnosis	MaxSize at diagnosis	Tumor number at diagnosis	Extrahepatic metastasis	Post ablated area	AFP at diagnosis	DCP at diagnosis	L3 at diagnosis	surgery postVI	local ablation postVI	TAE postVI	TAI postVI	radiation postVI	HAIC postVI	systemic chemotherapy postVI	molecular targeted therapy postVI	BSC postVI	therapeutic effect against VI	surgery preVI	local ablation pre VI	TAE preVI	TAI preVI	HAIC preVI	systemic chemotherapy preVI	molecular targeted therapy preVI	BSC	age	sex	time	status	diabetes mellitus	HBs-Ag	HBs-Ab	HBc-Ab	HCV-Ab	alcohol-1	alcohol-2	Naive	PEIT	PMCT	RFA	TAE	TAI
1	2	1	1	2012/12/31 0:00	NA	NA	NA	NA	NA	NA	NA	NA	NA	NA	0	0	0	0	0	0	0	0	0	NA	0	0	0	0	0	0	0	0	77.85	1	7.87	0	5	1	0	1	1	1	24	1	0	0	1	0	0
2	1	2	2	2009/6/8 0:00	2	0	0	-1	-1	1	2	14065.4	7141	83.1	0	0	0	0	0	0	0	1	0	5	0	0	1	0	0	0	0	0	76.15	1	2.64	1	1	1	1	1	2	3	NA	1	0	0	1	0	0
3	2	1	1	2010/12/31 0:00	NA	NA	NA	NA	NA	NA	NA	NA	NA	NA	0	0	0	0	0	0	0	0	0	NA	0	0	0	0	0	0	0	0	63.75	1	6.03	0	1	1	1	1	2	1	0	1	0	0	1	0	0
4	1	2	1	2008/2/22 0:00	NA	NA	NA	NA	NA	NA	NA	NA	NA	NA	0	0	0	0	0	0	0	0	0	NA	0	0	0	0	0	0	0	0	68.4	1	4.47	1	1	1	1	1	2	3	NA	1	0	0	1	0	0
5	1	5	1	2007/8/21 0:00	NA	NA	NA	NA	NA	NA	NA	NA	NA	NA	0	0	0	0	0	0	0	0	0	NA	0	0	0	0	0	0	0	0	68.08	1	5.88	1	1	1	2	1	2	1	NA	1	0	0	1	1	0
6	2	1	1	2009/10/28 0:00	NA	NA	NA	NA	NA	NA	NA	NA	NA	NA	0	0	0	0	0	0	0	0	0	NA	0	0	0	0	0	0	0	0	55.77	2	8.16	0	1	2	1	2	1	3	NA	1	0	0	1	1	0
7	1	3	1	2004/5/28 0:00	NA	NA	NA	NA	NA	NA	NA	NA	NA	NA	0	0	0	0	0	0	0	0	0	NA	0	0	0	0	0	0	0	0	68.48	2	1.31	1	2	1	1	0	2	1	5	1	0	0	1	1	0
8	1	2	1	2008/5/16 0:00	NA	NA	NA	NA	NA	NA	NA	NA	NA	NA	0	0	0	0	0	0	0	0	0	NA	0	0	0	0	0	0	0	0	65.77	2	2.09	1	2	1	1	1	2	1	NA	1	0	0	1	0	0
9	1	9	1	2006/7/22 0:00	NA	NA	NA	NA	NA	NA	NA	NA	NA	NA	0	0	0	0	0	0	0	0	0	NA	0	0	0	0	0	0	0	0	77.22	1	3.07	1	2	1	1	2	2	2	NA	1	0	0	1	1	0
10	1	2	2	2004/8/10 0:00	4	0	0	-1	-1	1	2	15974	38055	12.3	0	0	0	0	0	0	0	0	1	NA	0	1	0	0	0	0	0	0	83.6	1	3.12	1	NA	1	2	2	2	1	NA	1	0	0	1	1	0
11	1	2	1	2000/11/20 0:00	NA	NA	NA	NA	NA	NA	NA	NA	NA	NA	0	0	0	0	0	0	0	0	0	NA	0	0	0	0	0	0	0	0	69.12	1	2.7	1	1	1	2	2	2	1	NA	1	0	0	1	1	0
12	1	3	1	2009/1/26 0:00	NA	NA	NA	NA	NA	NA	NA	NA	NA	NA	0	0	0	0	0	0	0	0	0	NA	0	0	0	0	0	0	0	0	70.72	1	1.78	1	NA	1	1	2	2	1	NA	1	0	0	1	0	0
13	1	3	1	2010/11/16 0:00	NA	NA	NA	NA	NA	NA	NA	NA	NA	NA	0	0	0	0	0	0	0	0	0	NA	0	0	0	0	0	0	0	0	61.19	1	5.83	1	1	1	1	1	2	1	NA	1	0	0	1	0	0
14	1	9	1	2009/2/17 0:00	NA	NA	NA	NA	NA	NA	NA	NA	NA	NA	0	0	0	0	0	0	0	0	0	NA	0	0	0	0	0	0	0	0	58.07	2	2.15	1	NA	1	1	1	2	1	NA	1	0	0	1	1	0
15	2	1	1	2012/3/28 0:00	NA	NA	NA	NA	NA	NA	NA	NA	NA	NA	0	0	0	0	0	0	0	0	0	NA	0	0	0	0	0	0	0	0	70.22	2	6.59	0	2	1	1	1	2	1	NA	1	0	0	1	0	0
16	2	1	1	2012/3/9 0:00	NA	NA	NA	NA	NA	NA	NA	NA	NA	NA	0	0	0	0	0	0	0	0	0	NA	0	0	0	0	0	0	0	0	66.13	2	7.84	0	1	1	1	1	2	1	NA	1	0	0	1	0	0
17	2	1	1	2012/4/18 0:00	NA	NA	NA	NA	NA	NA	NA	NA	NA	NA	0	0	0	0	0	0	0	0	0	NA	0	0	0	0	0	0	0	0	70.56	1	6.33	0	4	1	1	1	1	1	0	1	0	0	1	0	0
18	1	3	1	2007/11/6 0:00	NA	NA	NA	NA	NA	NA	NA	NA	NA	NA	0	0	0	0	0	0	0	0	0	NA	0	0	0	0	0	0	0	0	76.17	2	4.81	1	1	1	2	1	2	1	NA	1	0	0	1	1	0
19	2	1	1	2012/2/8 0:00	NA	NA	NA	NA	NA	NA	NA	NA	NA	NA	0	0	0	0	0	0	0	0	0	NA	0	0	0	0	0	0	0	0	53.36	1	12.88	0	1	2	2	2	1	1	NA	1	0	0	1	0	0
20	1	3	1	2006/4/7 0:00	NA	NA	NA	NA	NA	NA	NA	NA	NA	NA	0	0	0	0	0	0	0	0	0	NA	0	0	0	0	0	0	0	0	66.74	1	7.7	1	1	1	1	1	2	3	NA	1	0	1	1	0	0
21	1	9	1	2008/7/13 0:00	NA	NA	NA	NA	NA	NA	NA	NA	NA	NA	0	0	0	0	0	0	0	0	0	NA	0	0	0	0	0	0	0	0	81.47	1	0.12	1	NA	1	0	1	2	1	NA	1	0	0	1	0	0
22	2	1	1	2012/2/17 0:00	NA	NA	NA	NA	NA	NA	NA	NA	NA	NA	0	0	0	0	0	0	0	0	0	NA	0	0	0	0	0	0	0	0	67.93	2	10.23	0	1	1	0	0	2	1	NA	1	0	0	1	1	0
23	2	1	1	2012/4/4 0:00	NA	NA	NA	NA	NA	NA	NA	NA	NA	NA	0	0	0	0	0	0	0	0	0	NA	0	0	0	0	0	0	0	0	56.69	1	4.92	0	1	2	1	2	1	1	20	1	0	0	1	1	0
24	0	0	1	2007/7/26 0:00	NA	NA	NA	NA	NA	NA	NA	NA	NA	NA	0	0	0	0	0	0	0	0	0	NA	0	0	0	0	0	0	0	0	48.55	1	1.58	0	2	1	0	0	2	1	NA	1	0	0	1	1	0
25	1	3	1	2010/4/10 0:00	NA	NA	NA	NA	NA	NA	NA	NA	NA	NA	0	0	0	0	0	0	0	0	0	NA	0	0	0	0	0	0	0	0	76.29	2	6.01	1	1	1	0	2	2	1	NA	1	0	0	1	1	0
26	2	1	1	2012/4/13 0:00	NA	NA	NA	NA	NA	NA	NA	NA	NA	NA	0	0	0	0	0	0	0	0	0	NA	0	0	0	0	0	0	0	0	76.48	2	9.04	0	1	1	1	1	2	1	NA	1	0	0	1	1	0
27	2	1	1	2012/2/8 0:00	NA	NA	NA	NA	NA	NA	NA	NA	NA	NA	0	0	0	0	0	0	0	0	0	NA	0	0	0	0	0	0	0	0	77.8	2	4.07	0	4	1	NA	1	2	1	NA	1	0	0	1	0	0
28	1	9	1	2007/1/23 0:00	NA	NA	NA	NA	NA	NA	NA	NA	NA	NA	0	0	0	0	0	0	0	0	0	NA	0	0	0	0	0	0	0	0	64.74	2	3.86	1	1	1	0	0	2	1	NA	1	0	0	1	1	0
29	0	0	1	2009/7/15 0:00	NA	NA	NA	NA	NA	NA	NA	NA	NA	NA	0	0	0	0	0	0	0	0	0	NA	0	0	0	0	0	0	0	0	76.3	2	7.96	0	1	1	1	1	2	1	NA	1	0	0	1	1	0
30	2	1	1	2012/4/6 0:00	NA	NA	NA	NA	NA	NA	NA	NA	NA	NA	0	0	0	0	0	0	0	0	0	NA	0	0	0	0	0	0	0	0	77.64	2	6.72	0	1	1	1	1	2	1	0	1	0	0	1	0	0
31	2	1	1	2012/2/21 0:00	NA	NA	NA	NA	NA	NA	NA	NA	NA	NA	0	0	0	0	0	0	0	0	0	NA	0	0	0	0	0	0	0	0	57.25	1	5.51	0	6	2	1	2	1	1	NA	1	0	0	1	1	0
32	0	0	1	2009/4/16 0:00	NA	NA	NA	NA	NA	NA	NA	NA	NA	NA	0	0	0	0	0	0	0	0	0	NA	0	0	0	0	0	0	0	0	80.56	1	3.82	0	1	1	2	2	1	1	0	1	0	0	1	0	0
33	0	0	1	2008/10/29 0:00	NA	NA	NA	NA	NA	NA	NA	NA	NA	NA	0	0	0	0	0	0	0	0	0	NA	0	0	0	0	0	0	0	0	78.38	1	0.98	0	1	1	1	2	2	3	NA	1	0	0	1	1	0
34	1	3	1	2003/11/28 0:00	NA	NA	NA	NA	NA	NA	NA	NA	NA	NA	0	0	0	0	0	0	0	0	0	NA	0	0	0	0	0	0	0	0	66.55	1	4.56	1	1	1	0	2	2	1	NA	1	0	0	1	0	0
35	1	2	2	2008/9/19 0:00	4	0	0	-1	-1	1	2	11581.4	6774	1.3	0	0	0	0	0	0	0	0	1	NA	0	0	1	0	0	0	0	0	90	2	2.12	1	1	1	1	1	2	1	NA	1	0	0	1	0	0
36	1	2	2	2005/5/26 0:00	1	0	0	-1	-1	2	1	1609.2	54	77.5	0	0	0	0	0	0	0	0	1	NA	0	0	1	0	0	0	0	0	67.61	2	4.78	1	1	1	0	0	2	1	NA	1	0	0	1	0	0
37	1	2	2	2010/6/3 0:00	1	0	1	-1	-1	1	2	61230.4	9106	73.4	0	0	0	0	0	1	0	0	0	NA	0	0	1	0	0	0	0	0	72.47	1	5.09	1	2	2	1	2	1	1	0	1	0	0	1	1	0
38	2	1	1	2010/11/15 0:00	NA	NA	NA	NA	NA	NA	NA	NA	NA	NA	0	0	0	0	0	0	0	0	0	NA	0	0	0	0	0	0	0	0	70.16	1	5	0	NA	1	2	2	2	1	NA	1	0	0	1	0	0
39	2	1	1	2011/2/25 0:00	NA	NA	NA	NA	NA	NA	NA	NA	NA	NA	0	0	0	0	0	0	0	0	0	NA	0	0	0	0	0	0	0	0	75.31	2	7.14	0	1	1	1	1	2	1	NA	1	0	0	1	0	0
40	1	3	1	2008/10/6 0:00	NA	NA	NA	NA	NA	NA	NA	NA	NA	NA	0	0	0	0	0	0	0	0	0	NA	0	0	0	0	0	0	0	0	77.38	2	3.71	1	2	1	1	1	2	1	NA	1	0	0	1	1	0
41	1	2	1	2010/1/21 0:00	NA	NA	NA	NA	NA	NA	NA	NA	NA	NA	0	0	0	0	0	0	0	0	0	NA	0	0	0	0	0	0	0	0	71.29	2	8.36	1	1	1	2	2	2	1	NA	1	0	0	1	1	0
42	1	3	1	2005/5/25 0:00	NA	NA	NA	NA	NA	NA	NA	NA	NA	NA	0	0	0	0	0	0	0	0	0	NA	0	0	0	0	0	0	0	0	68.8	1	4.52	1	1	1	1	1	2	1	NA	1	0	0	1	0	0
43	2	1	1	2012/3/27 0:00	NA	NA	NA	NA	NA	NA	NA	NA	NA	NA	0	0	0	0	0	0	0	0	0	NA	0	0	0	0	0	0	0	0	65.36	1	5.74	0	NA	1	1	1	2	1	NA	1	0	0	1	0	0
44	2	1	1	2012/3/2 0:00	NA	NA	NA	NA	NA	NA	NA	NA	NA	NA	0	0	0	0	0	0	0	0	0	NA	0	0	0	0	0	0	0	0	64.51	1	10.34	0	1	1	1	1	2	2	NA	1	0	0	1	1	0
45	1	2	1	2010/1/12 0:00	NA	NA	NA	NA	NA	NA	NA	NA	NA	NA	0	0	0	0	0	0	0	0	0	NA	0	0	0	0	0	0	0	0	79.02	1	4.76	1	1	1	1	1	2	3	NA	1	0	0	1	0	0
46	1	2	1	2007/1/12 0:00	NA	NA	NA	NA	NA	NA	NA	NA	NA	NA	0	0	0	0	0	0	0	0	0	NA	0	0	0	0	0	0	0	0	79.34	2	2.72	1	1	1	2	2	2	1	NA	1	0	0	1	0	0
47	2	1	1	2012/3/22 0:00	NA	NA	NA	NA	NA	NA	NA	NA	NA	NA	0	0	0	0	0	0	0	0	0	NA	0	0	0	0	0	0	0	0	63.89	1	5.38	0	1	2	1	2	1	2	NA	1	0	0	1	0	0
48	0	0	1	2003/6/8 0:00	NA	NA	NA	NA	NA	NA	NA	NA	NA	NA	0	0	0	0	0	0	0	0	0	NA	0	0	0	0	0	0	0	0	76.78	1	4.22	0	1	1	1	2	2	3	NA	1	0	0	1	0	0
49	1	2	1	2011/1/4 0:00	NA	NA	NA	NA	NA	NA	NA	NA	NA	NA	0	0	0	0	0	0	0	0	0	NA	0	0	0	0	0	0	0	0	72.46	1	8.62	1	1	1	0	1	2	2	NA	1	0	0	1	0	0
50	2	1	1	2012/1/26 0:00	NA	NA	NA	NA	NA	NA	NA	NA	NA	NA	0	0	0	0	0	0	0	0	0	NA	0	0	0	0	0	0	0	0	80.62	1	6.17	0	1	1	2	2	2	2	NA	1	0	0	1	0	0
51	2	1	1	2012/2/16 0:00	NA	NA	NA	NA	NA	NA	NA	NA	NA	NA	0	0	0	0	0	0	0	0	0	NA	0	0	0	0	0	0	0	0	67.41	1	5.21	0	6	1	1	1	1	1	17	1	0	0	1	0	0
52	0	0	1	2007/8/13 0:00	NA	NA	NA	NA	NA	NA	NA	NA	NA	NA	0	0	0	0	0	0	0	0	0	NA	0	0	0	0	0	0	0	0	85.26	1	0.41	0	1	2	1	1	1	3	NA	1	0	0	1	0	0
53	1	9	1	2009/11/20 0:00	NA	NA	NA	NA	NA	NA	NA	NA	NA	NA	0	0	0	0	0	0	0	0	0	NA	0	0	0	0	0	0	0	0	69.2	1	6.18	1	2	1	2	2	2	1	NA	1	0	0	1	0	0
54	1	2	1	2004/3/3 0:00	NA	NA	NA	NA	NA	NA	NA	NA	NA	NA	0	0	0	0	0	0	0	0	0	NA	0	0	0	0	0	0	0	0	68.14	2	4.12	1	NA	1	1	3	2	1	NA	1	0	0	1	1	0
55	1	2	2	2008/11/17 0:00	3	0	0	0	0	1	2	173	26	81.8	0	0	1	0	0	1	0	0	0	NA	0	1	0	0	0	0	0	0	51.51	1	5.77	1	1	2	1	2	1	2	54	1	0	0	1	0	0
56	0	0	1	2009/4/21 0:00	NA	NA	NA	NA	NA	NA	NA	NA	NA	NA	0	0	0	0	0	0	0	0	0	NA	0	0	0	0	0	0	0	0	54.7	1	1.05	0	6	1	1	1	2	3	NA	1	0	0	1	0	0
57	1	3	1	2007/5/9 0:00	NA	NA	NA	NA	NA	NA	NA	NA	NA	NA	0	0	0	0	0	0	0	0	0	NA	0	0	0	0	0	0	0	0	73.67	1	5.63	1	2	1	1	1	2	1	20	1	0	0	1	1	0
58	1	2	1	2003/2/13 0:00	NA	NA	NA	NA	NA	NA	NA	NA	NA	NA	0	0	0	0	0	0	0	0	0	NA	0	0	0	0	0	0	0	0	71.84	1	3.24	1	1	1	2	2	2	2	NA	1	0	0	1	0	0
59	2	1	1	2012/2/13 0:00	NA	NA	NA	NA	NA	NA	NA	NA	NA	NA	0	0	0	0	0	0	0	0	0	NA	0	0	0	0	0	0	0	0	72.8	1	8.42	0	1	1	1	1	2	1	0	1	0	0	1	1	0
60	1	3	1	2007/7/31 0:00	NA	NA	NA	NA	NA	NA	NA	NA	NA	NA	0	0	0	0	0	0	0	0	0	NA	0	0	0	0	0	0	0	0	72.29	2	3.27	1	1	1	1	1	2	1	NA	1	0	0	1	0	0
61	2	1	1	2012/4/4 0:00	NA	NA	NA	NA	NA	NA	NA	NA	NA	NA	0	0	0	0	0	0	0	0	0	NA	0	0	0	0	0	0	0	0	68.07	1	4.05	0	NA	1	2	2	2	1	NA	1	0	0	1	0	0
62	1	9	1	2007/5/13 0:00	NA	NA	NA	NA	NA	NA	NA	NA	NA	NA	0	0	0	0	0	0	0	0	0	NA	0	0	0	0	0	0	0	0	91.53	1	2.78	1	1	1	2	0	2	3	NA	1	0	0	1	0	0
63	2	1	1	2012/2/10 0:00	NA	NA	NA	NA	NA	NA	NA	NA	NA	NA	0	0	0	0	0	0	0	0	0	NA	0	0	0	0	0	0	0	0	78.78	2	6.3	0	5	1	1	2	2	1	0	1	0	0	1	0	0
64	1	9	1	2009/5/18 0:00	NA	NA	NA	NA	NA	NA	NA	NA	NA	NA	0	0	0	0	0	0	0	0	0	NA	0	0	0	0	0	0	0	0	74.18	2	8.45	1	1	1	1	1	2	1	NA	1	0	0	1	1	0
65	2	1	1	2012/4/24 0:00	NA	NA	NA	NA	NA	NA	NA	NA	NA	NA	0	0	0	0	0	0	0	0	0	NA	0	0	0	0	0	0	0	0	68.68	1	8.5	0	1	1	0	0	2	1	NA	1	0	0	1	1	0
66	2	1	1	2011/4/3 0:00	NA	NA	NA	NA	NA	NA	NA	NA	NA	NA	0	0	0	0	0	0	0	0	0	NA	0	0	0	0	0	0	0	0	76.13	1	5.84	0	NA	1	1	2	2	3	NA	1	0	0	1	0	0
67	1	3	1	2003/4/15 0:00	NA	NA	NA	NA	NA	NA	NA	NA	NA	NA	0	0	0	0	0	0	0	0	0	NA	0	0	0	0	0	0	0	0	60.15	1	4.19	1	1	1	1	2	2	3	NA	1	0	0	1	0	0
68	2	1	1	2012/3/14 0:00	NA	NA	NA	NA	NA	NA	NA	NA	NA	NA	0	0	0	0	0	0	0	0	0	NA	0	0	0	0	0	0	0	0	77.4	2	4.55	0	1	1	1	1	2	1	NA	1	0	0	1	0	0
69	1	3	1	2008/2/21 0:00	NA	NA	NA	NA	NA	NA	NA	NA	NA	NA	0	0	0	0	0	0	0	0	0	NA	0	0	0	0	0	0	0	0	56.73	1	1.36	1	2	1	2	1	2	2	NA	1	0	0	1	1	0
70	1	9	1	2005/1/6 0:00	NA	NA	NA	NA	NA	NA	NA	NA	NA	NA	0	0	0	0	0	0	0	0	0	NA	0	0	0	0	0	0	0	0	80.84	1	3	1	2	1	0	0	2	3	NA	1	0	0	1	0	0
71	0	0	1	2008/5/9 0:00	NA	NA	NA	NA	NA	NA	NA	NA	NA	NA	0	0	0	0	0	0	0	0	0	NA	0	0	0	0	0	0	0	0	55.71	2	0.32	0	1	1	2	2	2	1	NA	1	0	0	1	0	0
72	1	2	1	2005/6/17 0:00	NA	NA	NA	NA	NA	NA	NA	NA	NA	NA	0	0	0	0	0	0	0	0	0	NA	0	0	0	0	0	0	0	0	74.89	1	4.73	1	2	1	2	2	2	3	NA	1	0	0	1	1	0
73	1	0	1	2007/10/5 0:00	NA	NA	NA	NA	NA	NA	NA	NA	NA	NA	0	0	0	0	0	0	0	0	0	NA	0	0	0	0	0	0	0	0	66.14	1	3.39	1	1	1	1	1	1	1	30	1	0	0	1	1	0
74	1	2	1	2007/10/26 0:00	NA	NA	NA	NA	NA	NA	NA	NA	NA	NA	0	0	0	0	0	0	0	0	0	NA	0	0	0	0	0	0	0	0	82.37	1	6.05	1	1	1	0	0	2	1	NA	1	0	0	1	1	0
75	0	0	1	1999/9/29 0:00	NA	NA	NA	NA	NA	NA	NA	NA	NA	NA	0	0	0	0	0	0	0	0	0	NA	0	0	0	0	0	0	0	0	56.02	1	2.37	0	1	1	1	2	2	1	NA	1	0	1	1	1	0
76	2	1	1	2012/2/21 0:00	NA	NA	NA	NA	NA	NA	NA	NA	NA	NA	0	0	0	0	0	0	0	0	0	NA	0	0	0	0	0	0	0	0	55.08	1	9.69	0	1	2	1	2	1	1	NA	1	0	0	1	1	0
77	1	3	1	2009/12/18 0:00	NA	NA	NA	NA	NA	NA	NA	NA	NA	NA	0	0	0	0	0	0	0	0	0	NA	0	0	0	0	0	0	0	0	83.19	2	7.49	1	1	1	0	0	2	1	NA	1	0	0	1	0	0
78	1	9	1	2008/7/24 0:00	NA	NA	NA	NA	NA	NA	NA	NA	NA	NA	0	0	0	0	0	0	0	0	0	NA	0	0	0	0	0	0	0	0	78.14	1	7.36	1	1	1	1	2	2	2	NA	1	0	0	1	0	0
79	2	1	1	2012/1/31 0:00	NA	NA	NA	NA	NA	NA	NA	NA	NA	NA	0	0	0	0	0	0	0	0	0	NA	0	0	0	0	0	0	0	0	75.58	1	5.02	0	NA	1	2	2	2	1	46	1	0	0	1	0	0
80	1	9	1	2010/11/16 0:00	NA	NA	NA	NA	NA	NA	NA	NA	NA	NA	0	0	0	0	0	0	0	0	0	NA	0	0	0	0	0	0	0	0	82.21	2	7.27	1	1	1	1	2	2	1	NA	1	0	0	1	1	0
81	2	1	1	2012/4/3 0:00	NA	NA	NA	NA	NA	NA	NA	NA	NA	NA	0	0	0	0	0	0	0	0	0	NA	0	0	0	0	0	0	0	0	71.86	1	5.63	0	NA	1	1	1	2	1	NA	1	0	0	1	0	0
82	1	9	1	2009/3/23 0:00	NA	NA	NA	NA	NA	NA	NA	NA	NA	NA	0	0	0	0	0	0	0	0	0	NA	0	0	0	0	0	0	0	0	72.88	1	6.89	1	1	1	2	2	2	1	NA	1	0	0	1	1	0
83	1	3	1	2009/1/29 0:00	NA	NA	NA	NA	NA	NA	NA	NA	NA	NA	0	0	0	0	0	0	0	0	0	NA	0	0	0	0	0	0	0	0	62.2	1	6.52	1	2	1	2	2	2	1	10	1	0	0	1	0	0
84	2	1	1	2011/12/7 0:00	NA	NA	NA	NA	NA	NA	NA	NA	NA	NA	0	0	0	0	0	0	0	0	0	NA	0	0	0	0	0	0	0	0	81.8	2	5.04	0	1	2	1	2	1	1	0	1	0	0	1	1	0
85	1	3	1	2006/6/22 0:00	NA	NA	NA	NA	NA	NA	NA	NA	NA	NA	0	0	0	0	0	0	0	0	0	NA	0	0	0	0	0	0	0	0	79.3	1	2.73	1	1	1	1	3	2	1	NA	1	0	0	1	0	0
86	1	3	1	2003/1/18 0:00	NA	NA	NA	NA	NA	NA	NA	NA	NA	NA	0	0	0	0	0	0	0	0	0	NA	0	0	0	0	0	0	0	0	70.17	1	1.12	1	1	1	1	1	2	2	NA	1	0	0	1	0	0
87	1	9	1	2006/8/30 0:00	NA	NA	NA	NA	NA	NA	NA	NA	NA	NA	0	0	0	0	0	0	0	0	0	NA	0	0	0	0	0	0	0	0	65.57	1	1.8	1	1	1	0	1	2	2	NA	1	0	0	1	1	0
88	1	2	1	2011/11/4 0:00	NA	NA	NA	NA	NA	NA	NA	NA	NA	NA	0	0	0	0	0	0	0	0	0	NA	0	0	0	0	0	0	0	0	70.64	1	3.66	1	1	1	1	2	2	1	NA	1	0	0	1	0	0
89	1	2	2	2001/11/19 0:00	4	0	0	21	4	1	1	7.4	18	0	0	0	0	0	1	0	0	0	0	NA	0	1	0	0	0	0	0	0	63.25	1	3.59	1	2	1	2	2	2	1	10	1	0	0	1	0	0
90	1	2	1	2007/1/16 0:00	NA	NA	NA	NA	NA	NA	NA	NA	NA	NA	0	0	0	0	0	0	0	0	0	NA	0	0	0	0	0	0	0	0	72.06	2	7.91	1	2	1	1	1	2	1	NA	1	0	0	1	1	0
91	2	1	1	2012/2/28 0:00	NA	NA	NA	NA	NA	NA	NA	NA	NA	NA	0	0	0	0	0	0	0	0	0	NA	0	0	0	0	0	0	0	0	73.97	2	11.44	0	1	1	1	1	2	1	NA	1	0	0	1	0	0
92	2	1	1	2012/3/14 0:00	NA	NA	NA	NA	NA	NA	NA	NA	NA	NA	0	0	0	0	0	0	0	0	0	NA	0	0	0	0	0	0	0	0	74.49	2	5.19	0	1	1	1	1	2	1	0	1	0	0	1	0	0
93	1	3	1	2009/2/23 0:00	NA	NA	NA	NA	NA	NA	NA	NA	NA	NA	0	0	0	0	0	0	0	0	0	NA	0	0	0	0	0	0	0	0	76.41	1	2.99	1	NA	1	1	2	2	1	NA	1	0	0	1	0	0
94	1	2	1	2001/9/9 0:00	NA	NA	NA	NA	NA	NA	NA	NA	NA	NA	0	0	0	0	0	0	0	0	0	NA	0	0	0	0	0	0	0	0	63.95	2	0.89	1	1	1	1	1	2	1	NA	1	0	0	1	1	0
95	1	3	2	2004/5/21 0:00	0	0	4	0	0	2	2	21.8	24	86	0	0	0	0	0	0	0	0	1	NA	0	0	1	0	0	0	0	0	68.22	1	1.46	1	2	1	0	1	2	1	NA	1	0	0	1	1	0
96	2	1	1	2010/12/31 0:00	NA	NA	NA	NA	NA	NA	NA	NA	NA	NA	0	0	0	0	0	0	0	0	0	NA	0	0	0	0	0	0	0	0	66.08	1	7.75	0	1	1	1	1	2	1	NA	1	0	0	1	1	0
97	1	4	1	2010/5/6 0:00	NA	NA	NA	NA	NA	NA	NA	NA	NA	NA	0	0	0	0	0	0	0	0	0	NA	0	0	0	0	0	0	0	0	56.5	1	9.12	1	1	1	1	1	2	3	NA	1	0	0	1	1	0
98	1	9	1	2001/12/4 0:00	NA	NA	NA	NA	NA	NA	NA	NA	NA	NA	0	0	0	0	0	0	0	0	0	NA	0	0	0	0	0	0	0	0	47.57	1	1.52	1	2	2	1	2	1	3	NA	1	0	0	1	1	0
99	1	2	2	2005/5/12 0:00	0	0	3	29	6	1	1	45.4	10	0.5	0	0	0	0	0	0	0	0	1	NA	0	0	1	0	0	0	0	0	72.5	2	2.28	1	1	1	1	1	1	1	0	1	0	0	1	1	0
100	0	0	1	2008/12/16 0:00	NA	NA	NA	NA	NA	NA	NA	NA	NA	NA	0	0	0	0	0	0	0	0	0	NA	0	0	0	0	0	0	0	0	83.17	2	0.75	0	NA	1	1	1	2	1	NA	1	0	0	1	0	0
101	1	2	1	2007/12/19 0:00	NA	NA	NA	NA	NA	NA	NA	NA	NA	NA	0	0	0	0	0	0	0	0	0	NA	0	0	0	0	0	0	0	0	68.87	1	3.31	1	1	1	3	2	2	1	NA	1	0	0	1	1	0
102	1	2	2	2010/8/18 0:00	1	0	0	57	-1	1	2	354.2	1280	17.6	0	0	0	0	1	1	0	1	0	1	0	0	1	0	0	0	0	0	46.2	1	4.56	1	1	2	1	2	1	2	NA	1	0	0	1	1	0
103	1	0	1	2007/4/23 0:00	NA	NA	NA	NA	NA	NA	NA	NA	NA	NA	0	0	0	0	0	0	0	0	0	NA	0	0	0	0	0	0	0	0	73.89	2	2.62	1	1	1	1	1	2	1	NA	1	0	0	1	1	0
104	2	9	1	2010/6/11 0:00	NA	NA	NA	NA	NA	NA	NA	NA	NA	NA	0	0	0	0	0	0	0	0	0	NA	0	0	0	0	0	0	0	0	74.95	1	5.75	0	NA	2	1	2	1	1	NA	1	0	0	1	0	0
105	1	7	1	2009/1/5 0:00	NA	NA	NA	NA	NA	NA	NA	NA	NA	NA	0	0	0	0	0	0	0	0	0	NA	0	0	0	0	0	0	0	0	67.5	1	7.53	1	1	1	1	1	2	3	NA	1	0	0	1	0	0
106	2	1	1	2012/4/18 0:00	NA	NA	NA	NA	NA	NA	NA	NA	NA	NA	0	0	0	0	0	0	0	0	0	NA	0	0	0	0	0	0	0	0	77.03	1	4.18	0	NA	1	2	2	2	1	NA	1	0	0	1	0	0
107	1	9	2	2005/3/30 0:00	2	0	0	19	10	1	2	260	345	14	0	0	0	0	0	1	0	0	0	NA	0	1	0	0	0	0	0	0	68.15	1	6.08	1	2	1	1	2	2	1	NA	1	0	0	1	0	0
108	2	1	1	2012/3/16 0:00	NA	NA	NA	NA	NA	NA	NA	NA	NA	NA	0	0	0	0	0	0	0	0	0	NA	0	0	0	0	0	0	0	0	67.48	1	4.18	0	1	2	1	2	1	1	5	1	0	0	1	0	0
109	1	9	1	2011/6/17 0:00	NA	NA	NA	NA	NA	NA	NA	NA	NA	NA	0	0	0	0	0	0	0	0	0	NA	0	0	0	0	0	0	0	0	76.9	1	7.53	1	1	1	1	1	2	2	NA	1	0	0	1	1	0
110	1	2	2	2006/11/27 0:00	4	0	0	-1	-1	2	1	273.5	31	0.5	0	0	0	1	0	0	0	0	0	NA	0	0	1	0	0	0	0	0	53.71	1	3.2	1	1	1	1	1	2	2	NA	1	0	0	1	1	0
111	1	3	1	2003/7/22 0:00	NA	NA	NA	NA	NA	NA	NA	NA	NA	NA	0	0	0	0	0	0	0	0	0	NA	0	0	0	0	0	0	0	0	68.57	2	0.93	1	1	1	0	0	2	1	NA	1	0	0	1	1	0
112	2	1	1	2012/4/24 0:00	NA	NA	NA	NA	NA	NA	NA	NA	NA	NA	0	0	0	0	0	0	0	0	0	NA	0	0	0	0	0	0	0	0	72.06	1	6.13	0	1	1	1	1	2	2	NA	1	0	0	1	0	1
113	1	9	1	2010/2/18 0:00	NA	NA	NA	NA	NA	NA	NA	NA	NA	NA	0	0	0	0	0	0	0	0	0	NA	0	0	0	0	0	0	0	0	73.9	2	2.58	1	1	1	1	1	2	1	NA	1	0	0	1	1	0
114	2	1	1	2012/3/26 0:00	NA	NA	NA	NA	NA	NA	NA	NA	NA	NA	0	0	0	0	0	0	0	0	0	NA	0	0	0	0	0	0	0	0	58.37	1	5.86	0	1	1	1	1	2	1	NA	1	0	0	1	1	0
115	0	0	1	2008/5/15 0:00	NA	NA	NA	NA	NA	NA	NA	NA	NA	NA	0	0	0	0	0	0	0	0	0	NA	0	0	0	0	0	0	0	0	77.16	2	5.19	0	1	1	1	1	2	1	NA	1	0	0	1	1	0
116	1	2	1	2011/8/10 0:00	NA	NA	NA	NA	NA	NA	NA	NA	NA	NA	0	0	0	0	0	0	0	0	0	NA	0	0	0	0	0	0	0	0	62.15	1	4.7	1	6	1	2	2	2	1	NA	1	0	0	1	0	0
117	0	0	1	2008/4/1 0:00	NA	NA	NA	NA	NA	NA	NA	NA	NA	NA	0	0	0	0	0	0	0	0	0	NA	0	0	0	0	0	0	0	0	63.49	1	0.06	0	1	1	0	1	2	1	NA	1	0	0	1	0	0
118	1	9	1	2003/6/11 0:00	NA	NA	NA	NA	NA	NA	NA	NA	NA	NA	0	0	0	0	0	0	0	0	0	NA	0	0	0	0	0	0	0	0	68.53	1	7.65	1	1	1	1	1	2	1	NA	1	0	0	1	0	0
119	1	2	1	2002/2/13 0:00	NA	NA	NA	NA	NA	NA	NA	NA	NA	NA	0	0	0	0	0	0	0	0	0	NA	0	0	0	0	0	0	0	0	71.06	1	0.41	1	1	1	1	2	2	1	NA	1	0	0	1	1	0
120	1	2	1	2007/7/19 0:00	NA	NA	NA	NA	NA	NA	NA	NA	NA	NA	0	0	0	0	0	0	0	0	0	NA	0	0	0	0	0	0	0	0	64.23	1	4.6	1	1	1	0	2	2	1	NA	1	0	0	1	1	0
121	2	1	1	2012/3/5 0:00	NA	NA	NA	NA	NA	NA	NA	NA	NA	NA	0	0	0	0	0	0	0	0	0	NA	0	0	0	0	0	0	0	0	77.65	1	9.1	0	1	1	1	0	2	1	NA	1	0	0	1	1	0
122	1	9	1	2005/10/9 0:00	NA	NA	NA	NA	NA	NA	NA	NA	NA	NA	0	0	0	0	0	0	0	0	0	NA	0	0	0	0	0	0	0	0	78.3	1	4.8	1	1	1	1	1	2	1	NA	1	0	0	1	0	0
123	1	2	1	2002/1/4 0:00	NA	NA	NA	NA	NA	NA	NA	NA	NA	NA	0	0	0	0	0	0	0	0	0	NA	0	0	0	0	0	0	0	0	64.14	1	1.97	1	NA	1	1	1	2	1	NA	1	0	0	1	1	0
124	1	2	2	2004/11/15 0:00	0	0	3	55	2	1	2	16432	2123	61.8	0	0	0	0	0	0	0	0	1	NA	0	0	1	0	0	0	0	0	63.19	1	4.03	1	2	1	2	1	2	1	NA	1	1	0	1	1	0
125	1	9	1	2010/7/24 0:00	NA	NA	NA	NA	NA	NA	NA	NA	NA	NA	0	0	0	0	0	0	0	0	0	NA	0	0	0	0	0	0	0	0	77.05	2	8.92	1	1	1	3	2	2	1	NA	1	0	0	1	1	0
126	1	4	1	2007/12/7 0:00	NA	NA	NA	NA	NA	NA	NA	NA	NA	NA	0	0	0	0	0	0	0	0	0	NA	0	0	0	0	0	0	0	0	69.07	2	4.99	1	1	1	2	2	2	1	NA	1	0	0	1	1	0
127	2	1	1	2012/1/5 0:00	NA	NA	NA	NA	NA	NA	NA	NA	NA	NA	0	0	0	0	0	0	0	0	0	NA	0	0	0	0	0	0	0	0	69.57	2	7.41	0	1	1	1	1	2	1	0	1	0	0	1	0	0
128	1	2	1	2012/2/1 0:00	NA	NA	NA	NA	NA	NA	NA	NA	NA	NA	0	0	0	0	0	0	0	0	0	NA	0	0	0	0	0	0	0	0	67.95	1	0.54	1	NA	1	1	1	2	1	NA	1	0	0	1	1	0
129	1	2	1	2010/6/25 0:00	NA	NA	NA	NA	NA	NA	NA	NA	NA	NA	0	0	0	0	0	0	0	0	0	NA	0	0	0	0	0	0	0	0	68.74	1	7.21	1	1	1	1	0	2	1	NA	1	0	0	1	1	0
130	2	1	1	2012/2/6 0:00	NA	NA	NA	NA	NA	NA	NA	NA	NA	NA	0	0	0	0	0	0	0	0	0	NA	0	0	0	0	0	0	0	0	77.97	2	4.18	0	1	1	1	1	2	1	0	1	0	0	1	0	0
131	1	3	1	2008/4/18 0:00	NA	NA	NA	NA	NA	NA	NA	NA	NA	NA	0	0	0	0	0	0	0	0	0	NA	0	0	0	0	0	0	0	0	60.93	1	5.9	1	2	1	0	0	2	1	NA	1	0	0	1	0	0
132	1	5	1	2011/10/17 0:00	NA	NA	NA	NA	NA	NA	NA	NA	NA	NA	0	0	0	0	0	0	0	0	0	NA	0	0	0	0	0	0	0	0	76.68	1	3.18	1	1	1	1	2	2	1	NA	1	0	0	1	0	0
133	2	1	1	2010/4/22 0:00	NA	NA	NA	NA	NA	NA	NA	NA	NA	NA	0	0	0	0	0	0	0	0	0	NA	0	0	0	0	0	0	0	0	58.6	1	5.15	0	NA	1	1	1	2	1	NA	1	0	0	1	1	0
134	1	2	1	2005/8/31 0:00	NA	NA	NA	NA	NA	NA	NA	NA	NA	NA	0	0	0	0	0	0	0	0	0	NA	0	0	0	0	0	0	0	0	73.12	2	4.57	1	1	1	2	2	2	1	NA	1	0	0	1	0	0
135	2	1	1	2012/2/8 0:00	NA	NA	NA	NA	NA	NA	NA	NA	NA	NA	0	0	0	0	0	0	0	0	0	NA	0	0	0	0	0	0	0	0	34.48	1	4.47	0	NA	2	1	2	1	1	NA	1	0	0	1	1	0
136	1	2	2	2002/9/11 0:00	4	0	0	-1	-1	1	1	4656	1558	3.3	0	0	0	0	0	1	0	0	0	4	0	0	1	0	0	0	0	0	70.06	1	9.14	1	1	1	1	1	2	1	NA	1	0	0	1	0	0
137	2	1	1	2012/3/13 0:00	NA	NA	NA	NA	NA	NA	NA	NA	NA	NA	0	0	0	0	0	0	0	0	0	NA	0	0	0	0	0	0	0	0	75.19	1	5.97	0	NA	1	1	2	2	1	NA	1	0	0	1	1	0
138	2	1	1	2012/4/13 0:00	NA	NA	NA	NA	NA	NA	NA	NA	NA	NA	0	0	0	0	0	0	0	0	0	NA	0	0	0	0	0	0	0	0	60.88	1	8.94	0	1	1	1	1	2	2	50	1	0	0	1	0	0
139	1	9	1	2006/11/14 0:00	NA	NA	NA	NA	NA	NA	NA	NA	NA	NA	0	0	0	0	0	0	0	0	0	NA	0	0	0	0	0	0	0	0	76.64	1	2.62	1	1	1	1	2	2	1	NA	1	0	0	1	1	0
140	1	2	1	2008/4/21 0:00	NA	NA	NA	NA	NA	NA	NA	NA	NA	NA	0	0	0	0	0	0	0	0	0	NA	0	0	0	0	0	0	0	0	46.68	2	3.93	1	1	1	3	0	2	1	NA	1	0	0	1	0	0
141	1	4	1	2012/1/6 0:00	NA	NA	NA	NA	NA	NA	NA	NA	NA	NA	0	0	0	0	0	0	0	0	0	NA	0	0	0	0	0	0	0	0	72.48	2	7.2	1	1	1	0	2	2	1	NA	1	0	0	1	1	0
142	2	1	1	2009/10/22 0:00	NA	NA	NA	NA	NA	NA	NA	NA	NA	NA	0	0	0	0	0	0	0	0	0	NA	0	0	0	0	0	0	0	0	60.62	1	9.96	0	2	1	3	3	2	1	NA	1	0	0	1	0	0
143	1	2	1	2007/6/13 0:00	NA	NA	NA	NA	NA	NA	NA	NA	NA	NA	0	0	0	0	0	0	0	0	0	NA	0	0	0	0	0	0	0	0	63.68	1	1.13	1	2	1	1	0	2	2	NA	1	0	0	1	1	0
144	2	1	1	2012/2/1 0:00	NA	NA	NA	NA	NA	NA	NA	NA	NA	NA	0	0	0	0	0	0	0	0	0	NA	0	0	0	0	0	0	0	0	68.99	2	6.13	0	2	1	1	2	2	1	NA	1	0	0	1	1	0
145	1	9	1	2009/7/14 0:00	NA	NA	NA	NA	NA	NA	NA	NA	NA	NA	0	0	0	0	0	0	0	0	0	NA	0	0	0	0	0	0	0	0	81.8	1	2.38	1	NA	1	2	1	2	3	NA	1	0	0	1	0	0
146	1	3	1	2011/4/14 0:00	NA	NA	NA	NA	NA	NA	NA	NA	NA	NA	0	0	0	0	0	0	0	0	0	NA	0	0	0	0	0	0	0	0	61.94	2	3.52	1	1	1	1	1	2	1	NA	1	0	0	1	0	0
147	1	9	1	2007/11/9 0:00	NA	NA	NA	NA	NA	NA	NA	NA	NA	NA	0	0	0	0	0	0	0	0	0	NA	0	0	0	0	0	0	0	0	73.39	1	3.75	1	1	1	1	1	2	1	NA	1	0	0	1	1	0
148	1	2	1	2010/7/20 0:00	NA	NA	NA	NA	NA	NA	NA	NA	NA	NA	0	0	0	0	0	0	0	0	0	NA	0	0	0	0	0	0	0	0	76.64	2	7.98	1	1	1	0	1	2	1	NA	1	0	0	1	1	0
149	1	2	2	2012/4/11 0:00	1	0	0	38	3	2	2	5139	4462	91.3	0	0	0	0	0	0	0	0	1	NA	0	0	1	0	0	0	0	0	66.66	2	7.53	1	2	1	0	0	2	1	0	1	0	0	1	0	0
150	1	2	1	2004/5/6 0:00	NA	NA	NA	NA	NA	NA	NA	NA	NA	NA	0	0	0	0	0	0	0	0	0	NA	0	0	0	0	0	0	0	0	77.9	1	3.02	1	1	1	1	1	2	1	NA	1	0	0	1	0	0
151	2	1	1	2012/4/5 0:00	NA	NA	NA	NA	NA	NA	NA	NA	NA	NA	0	0	0	0	0	0	0	0	0	NA	0	0	0	0	0	0	0	0	60.06	1	11.89	0	1	2	1	2	1	1	0	1	0	0	1	1	0
152	0	0	1	2004/11/22 0:00	NA	NA	NA	NA	NA	NA	NA	NA	NA	NA	0	0	0	0	0	0	0	0	0	NA	0	0	0	0	0	0	0	0	45.33	2	8.4	0	1	1	1	1	1	1	5	1	0	0	1	0	0
153	2	1	1	2012/2/20 0:00	NA	NA	NA	NA	NA	NA	NA	NA	NA	NA	0	0	0	0	0	0	0	0	0	NA	0	0	0	0	0	0	0	0	50.69	1	6.38	0	1	2	1	2	1	1	5	1	0	0	1	1	0
154	1	2	1	2002/12/5 0:00	NA	NA	NA	NA	NA	NA	NA	NA	NA	NA	0	0	0	0	0	0	0	0	0	NA	0	0	0	0	0	0	0	0	73.7	2	1.98	1	1	1	1	2	2	1	NA	1	0	0	1	0	0
155	1	3	1	2006/2/6 0:00	NA	NA	NA	NA	NA	NA	NA	NA	NA	NA	0	0	0	0	0	0	0	0	0	NA	0	0	0	0	0	0	0	0	67.42	2	3.11	1	1	1	1	2	2	1	NA	1	0	0	1	1	0
156	1	3	1	2004/10/13 0:00	NA	NA	NA	NA	NA	NA	NA	NA	NA	NA	0	0	0	0	0	0	0	0	0	NA	0	0	0	0	0	0	0	0	69.05	2	3.82	1	1	1	1	1	2	1	NA	1	0	0	1	1	0
157	2	1	1	2012/3/2 0:00	NA	NA	NA	NA	NA	NA	NA	NA	NA	NA	0	0	0	0	0	0	0	0	0	NA	0	0	0	0	0	0	0	0	70.13	1	9.12	0	2	1	2	2	2	1	0	1	0	0	1	0	0
158	1	2	1	2011/2/7 0:00	NA	NA	NA	NA	NA	NA	NA	NA	NA	NA	0	0	0	0	0	0	0	0	0	NA	0	0	0	0	0	0	0	0	71.32	1	8.17	1	1	1	1	1	2	1	NA	1	0	0	1	1	0
159	2	1	1	2011/9/9 0:00	NA	NA	NA	NA	NA	NA	NA	NA	NA	NA	0	0	0	0	0	0	0	0	0	NA	0	0	0	0	0	0	0	0	76.28	1	6.75	0	1	1	2	0	2	3	NA	1	0	0	1	1	0
160	2	1	1	2012/3/8 0:00	NA	NA	NA	NA	NA	NA	NA	NA	NA	NA	0	0	0	0	0	0	0	0	0	NA	0	0	0	0	0	0	0	0	55.35	1	7.89	0	1	1	1	1	2	2	NA	1	0	0	1	0	0
161	1	3	1	2000/2/19 0:00	NA	NA	NA	NA	NA	NA	NA	NA	NA	NA	0	0	0	0	0	0	0	0	0	NA	0	0	0	0	0	0	0	0	65.6	2	0.77	1	1	1	1	1	2	1	NA	1	0	0	1	1	0
162	1	2	1	2009/3/6 0:00	NA	NA	NA	NA	NA	NA	NA	NA	NA	NA	0	0	0	0	0	0	0	0	0	NA	0	0	0	0	0	0	0	0	68.45	1	2.24	1	1	1	1	1	1	2	60	1	0	0	1	0	0
163	1	2	1	2008/7/15 0:00	NA	NA	NA	NA	NA	NA	NA	NA	NA	NA	0	0	0	0	0	0	0	0	0	NA	0	0	0	0	0	0	0	0	60.3	1	3.45	1	1	1	1	2	2	3	NA	1	0	0	1	1	0
164	2	1	1	2012/4/25 0:00	NA	NA	NA	NA	NA	NA	NA	NA	NA	NA	0	0	0	0	0	0	0	0	0	NA	0	0	0	0	0	0	0	0	72.63	2	5.42	0	1	1	1	1	2	1	0	1	0	0	1	0	0
165	2	1	1	2012/3/16 0:00	NA	NA	NA	NA	NA	NA	NA	NA	NA	NA	0	0	0	0	0	0	0	0	0	NA	0	0	0	0	0	0	0	0	69.84	2	5.81	0	1	1	1	1	1	1	0	1	0	0	1	0	0
166	2	1	1	2012/1/26 0:00	NA	NA	NA	NA	NA	NA	NA	NA	NA	NA	0	0	0	0	0	0	0	0	0	NA	0	0	0	0	0	0	0	0	71.85	2	5.33	0	1	1	1	1	2	3	NA	1	0	0	1	0	0
167	0	0	1	2005/3/23 0:00	NA	NA	NA	NA	NA	NA	NA	NA	NA	NA	0	0	0	0	0	0	0	0	0	NA	0	0	0	0	0	0	0	0	78.98	2	2.05	0	1	1	1	1	1	1	0	1	0	0	1	1	0
168	1	2	1	2010/9/14 0:00	NA	NA	NA	NA	NA	NA	NA	NA	NA	NA	0	0	0	0	0	0	0	0	0	NA	0	0	0	0	0	0	0	0	74.75	1	10.98	1	1	1	3	2	2	3	NA	1	0	0	1	1	0
169	2	1	1	2012/2/21 0:00	NA	NA	NA	NA	NA	NA	NA	NA	NA	NA	0	0	0	0	0	0	0	0	0	NA	0	0	0	0	0	0	0	0	73.22	1	9.06	0	1	1	0	0	2	3	NA	1	0	0	1	0	0
170	1	9	1	2006/12/5 0:00	NA	NA	NA	NA	NA	NA	NA	NA	NA	NA	0	0	0	0	0	0	0	0	0	NA	0	0	0	0	0	0	0	0	72.29	1	1.69	1	1	1	1	1	2	2	NA	1	0	0	1	0	0
171	2	1	1	2012/4/18 0:00	NA	NA	NA	NA	NA	NA	NA	NA	NA	NA	0	0	0	0	0	0	0	0	0	NA	0	0	0	0	0	0	0	0	74.44	2	8.65	0	1	1	1	1	2	1	0	1	0	0	1	1	0
172	1	3	1	2006/2/3 0:00	NA	NA	NA	NA	NA	NA	NA	NA	NA	NA	0	0	0	0	0	0	0	0	0	NA	0	0	0	0	0	0	0	0	66.93	2	6.01	1	1	1	1	2	2	1	NA	1	0	0	1	0	0
173	2	1	1	2012/2/2 0:00	NA	NA	NA	NA	NA	NA	NA	NA	NA	NA	0	0	0	0	0	0	0	0	0	NA	0	0	0	0	0	0	0	0	54.82	2	10.02	0	1	1	0	0	2	1	NA	1	0	0	1	0	0
174	0	0	1	2010/1/22 0:00	NA	NA	NA	NA	NA	NA	NA	NA	NA	NA	0	0	0	0	0	0	0	0	0	NA	0	0	0	0	0	0	0	0	67.81	1	6.78	0	2	1	2	2	2	1	NA	1	0	0	1	0	0
175	2	NA	1	2012/2/16 0:00	NA	NA	NA	NA	NA	NA	NA	NA	NA	NA	0	0	0	0	0	0	0	0	0	NA	0	0	0	0	0	0	0	0	65.74	1	11.65	0	1	1	1	1	1	3	90	1	0	0	1	1	0
176	1	2	1	2009/10/15 0:00	NA	NA	NA	NA	NA	NA	NA	NA	NA	NA	0	0	0	0	0	0	0	0	0	NA	0	0	0	0	0	0	0	0	62.31	1	1.71	1	NA	1	1	1	2	1	NA	1	0	0	1	1	0
177	1	2	1	2010/5/6 0:00	NA	NA	NA	NA	NA	NA	NA	NA	NA	NA	0	0	0	0	0	0	0	0	0	NA	0	0	0	0	0	0	0	0	57.68	1	7.59	1	1	2	1	2	1	3	NA	1	0	0	1	0	0
178	2	1	1	2012/3/23 0:00	NA	NA	NA	NA	NA	NA	NA	NA	NA	NA	0	0	0	0	0	0	0	0	0	NA	0	0	0	0	0	0	0	0	80.37	1	5.3	0	1	1	1	1	2	1	NA	1	0	0	1	0	0
179	2	1	1	2012/1/16 0:00	NA	NA	NA	NA	NA	NA	NA	NA	NA	NA	0	0	0	0	0	0	0	0	0	NA	0	0	0	0	0	0	0	0	68.8	2	4.38	0	1	1	1	1	2	1	NA	1	0	0	1	0	0
180	1	2	1	2010/3/12 0:00	NA	NA	NA	NA	NA	NA	NA	NA	NA	NA	0	0	0	0	0	0	0	0	0	NA	0	0	0	0	0	0	0	0	60.92	2	9.33	1	1	1	1	1	2	1	NA	1	0	0	1	0	0
181	1	2	1	2008/12/2 0:00	NA	NA	NA	NA	NA	NA	NA	NA	NA	NA	0	0	0	0	0	0	0	0	0	NA	0	0	0	0	0	0	0	0	78.42	1	2.06	1	1	1	1	1	2	1	NA	1	0	0	1	1	0
182	1	2	1	2009/12/1 0:00	NA	NA	NA	NA	NA	NA	NA	NA	NA	NA	0	0	0	0	0	0	0	0	0	NA	0	0	0	0	0	0	0	0	68.92	1	6.42	1	1	1	1	0	2	2	NA	1	0	0	1	0	0
183	0	0	1	2009/6/30 0:00	NA	NA	NA	NA	NA	NA	NA	NA	NA	NA	0	0	0	0	0	0	0	0	0	NA	0	0	0	0	0	0	0	0	86.22	2	8.89	0	1	1	1	1	2	1	NA	1	0	0	1	1	0
184	1	3	1	2005/3/17 0:00	NA	NA	NA	NA	NA	NA	NA	NA	NA	NA	0	0	0	0	0	0	0	0	0	NA	0	0	0	0	0	0	0	0	69.61	2	1.48	1	1	1	1	1	2	1	NA	1	0	0	1	0	0
185	1	2	2	2008/10/1 0:00	1	0	0	20	1	2	1	7.7	32	0	0	0	0	0	0	0	1	0	0	1	0	0	0	0	0	1	0	0	65.59	1	5.5	1	2	1	1	1	2	2	NA	1	0	0	1	0	0
186	1	5	1	2002/4/24 0:00	NA	NA	NA	NA	NA	NA	NA	NA	NA	NA	0	0	0	0	0	0	0	0	0	NA	0	0	0	0	0	0	0	0	69.85	1	0.25	1	1	1	1	1	2	1	NA	1	0	0	1	1	0
187	1	2	1	2011/3/8 0:00	NA	NA	NA	NA	NA	NA	NA	NA	NA	NA	0	0	0	0	0	0	0	0	0	NA	0	0	0	0	0	0	0	0	71.12	2	8.23	1	1	1	1	1	2	1	NA	1	0	0	1	1	0
188	1	2	1	2003/3/6 0:00	NA	NA	NA	NA	NA	NA	NA	NA	NA	NA	0	0	0	0	0	0	0	0	0	NA	0	0	0	0	0	0	0	0	54.22	1	4.55	1	1	1	1	2	2	1	NA	1	0	0	1	0	0
189	2	1	2	2009/1/14 0:00	2	0	0	-1	-1	1	1	42	253	36	0	0	1	0	0	1	0	0	0	1	0	1	0	0	0	0	0	0	67.45	2	6.04	0	1	1	2	2	2	1	NA	1	0	0	1	0	0
190	1	9	1	2008/8/15 0:00	NA	NA	NA	NA	NA	NA	NA	NA	NA	NA	0	0	0	0	0	0	0	0	0	NA	0	0	0	0	0	0	0	0	66.29	1	9.36	1	2	1	1	1	2	3	NA	1	0	0	1	0	0
191	1	0	1	2003/10/22 0:00	NA	NA	NA	NA	NA	NA	NA	NA	NA	NA	0	0	0	0	0	0	0	0	0	NA	0	0	0	0	0	0	0	0	73.12	2	2.1	1	1	1	2	2	2	1	NA	1	0	0	1	1	0
192	1	2	1	2005/1/26 0:00	NA	NA	NA	NA	NA	NA	NA	NA	NA	NA	0	0	0	0	0	0	0	0	0	NA	0	0	0	0	0	0	0	0	67.27	1	3.24	1	1	1	2	0	2	1	NA	1	0	0	1	1	0
193	2	1	1	2011/7/15 0:00	NA	NA	NA	NA	NA	NA	NA	NA	NA	NA	0	0	0	0	0	0	0	0	0	NA	0	0	0	0	0	0	0	0	73.48	2	7.88	0	1	1	1	1	2	1	NA	1	0	0	1	0	0
194	1	0	1	2005/1/13 0:00	NA	NA	NA	NA	NA	NA	NA	NA	NA	NA	0	0	0	0	0	0	0	0	0	NA	0	0	0	0	0	0	0	0	64.11	1	0.26	1	1	1	1	1	2	1	NA	1	0	0	1	0	0
195	1	2	1	2009/10/8 0:00	NA	NA	NA	NA	NA	NA	NA	NA	NA	NA	0	0	0	0	0	0	0	0	0	NA	0	0	0	0	0	0	0	0	75.37	2	1.88	1	1	1	1	1	2	1	NA	1	0	0	1	0	0
196	0	0	1	2007/8/30 0:00	NA	NA	NA	NA	NA	NA	NA	NA	NA	NA	0	0	0	0	0	0	0	0	0	NA	0	0	0	0	0	0	0	0	79.34	1	8.98	0	1	1	1	1	2	1	NA	1	0	0	1	0	0
197	0	NA	1	2006/5/11 0:00	NA	NA	NA	NA	NA	NA	NA	NA	NA	NA	0	0	0	0	0	0	0	0	0	NA	0	0	0	0	0	0	0	0	78.5	2	6.1	0	1	2	1	2	1	1	NA	1	0	0	1	1	0
198	1	5	1	2012/4/5 0:00	NA	NA	NA	NA	NA	NA	NA	NA	NA	NA	0	0	0	0	0	0	0	0	0	NA	0	0	0	0	0	0	0	0	79.54	1	5.25	1	1	1	1	1	2	1	NA	1	0	0	1	0	0
199	1	0	1	2006/5/1 0:00	NA	NA	NA	NA	NA	NA	NA	NA	NA	NA	0	0	0	0	0	0	0	0	0	NA	0	0	0	0	0	0	0	0	69.99	2	4.17	1	1	1	1	2	2	1	NA	1	0	0	1	0	0
200	1	3	1	2010/3/5 0:00	NA	NA	NA	NA	NA	NA	NA	NA	NA	NA	0	0	0	0	0	0	0	0	0	NA	0	0	0	0	0	0	0	0	75.12	2	7.76	1	1	1	1	1	2	1	NA	1	0	0	1	0	0
201	2	1	1	2011/12/8 0:00	NA	NA	NA	NA	NA	NA	NA	NA	NA	NA	0	0	0	0	0	0	0	0	0	NA	0	0	0	0	0	0	0	0	67.65	1	5.55	0	NA	1	1	1	2	2	NA	1	0	0	1	0	0
202	2	1	1	2012/1/11 0:00	NA	NA	NA	NA	NA	NA	NA	NA	NA	NA	0	0	0	0	0	0	0	0	0	NA	0	0	0	0	0	0	0	0	71.3	1	11.6	0	1	1	1	1	2	2	NA	1	0	0	1	0	0
203	0	0	2	2007/8/13 0:00	0	0	2	26	3	1	2	5221.6	2068	41.6	0	0	0	0	0	0	0	0	1	NA	0	0	1	0	0	0	0	0	77.13	2	5.82	0	1	1	1	3	2	1	NA	1	0	0	1	1	0
204	1	2	2	2005/9/5 0:00	1	0	0	0	0	2	1	138147.8	72	57.9	0	0	0	0	0	0	0	0	1	NA	0	0	1	0	0	0	0	0	70.01	1	7.01	1	1	1	2	2	2	1	NA	1	0	0	1	1	0
205	1	2	1	2005/11/25 0:00	NA	NA	NA	NA	NA	NA	NA	NA	NA	NA	0	0	0	0	0	0	0	0	0	NA	0	0	0	0	0	0	0	0	79.7	1	7.74	1	1	1	1	2	2	1	NA	1	0	0	1	1	0
206	1	2	2	2004/2/3 0:00	3	0	0	0	0	2	2	19.7	165	8	0	0	0	0	1	0	0	0	0	NA	0	0	1	0	0	0	0	0	71.89	2	2.27	1	2	1	2	2	2	1	NA	1	0	0	1	1	0
207	2	1	1	2011/7/25 0:00	NA	NA	NA	NA	NA	NA	NA	NA	NA	NA	0	0	0	0	0	0	0	0	0	NA	0	0	0	0	0	0	0	0	64.12	1	8.36	0	2	1	1	1	2	2	NA	1	0	0	1	1	0
208	1	2	2	2003/10/22 0:00	1	0	0	0	0	1	2	2987	16	38	0	0	0	0	1	1	0	0	0	1	0	0	1	0	0	0	0	0	68.99	1	3.33	1	1	1	2	2	2	1	NA	1	0	0	1	1	0
209	1	9	1	2009/2/6 0:00	NA	NA	NA	NA	NA	NA	NA	NA	NA	NA	0	0	0	0	0	0	0	0	0	NA	0	0	0	0	0	0	0	0	70.16	2	2.98	1	1	1	1	1	2	1	NA	1	0	0	1	0	0
210	1	3	1	2003/5/26 0:00	NA	NA	NA	NA	NA	NA	NA	NA	NA	NA	0	0	0	0	0	0	0	0	0	NA	0	0	0	0	0	0	0	0	70.34	2	2.7	1	4	1	1	1	1	1	0	1	0	0	1	0	0
211	1	2	1	2008/7/17 0:00	NA	NA	NA	NA	NA	NA	NA	NA	NA	NA	0	0	0	0	0	0	0	0	0	NA	0	0	0	0	0	0	0	0	73.4	1	6.2	1	2	1	1	2	2	2	NA	1	0	0	1	0	0
212	1	2	1	2004/12/6 0:00	NA	NA	NA	NA	NA	NA	NA	NA	NA	NA	0	0	0	0	0	0	0	0	0	NA	0	0	0	0	0	0	0	0	60.36	2	4	1	1	1	1	1	2	1	NA	1	0	0	1	1	0
213	2	1	1	2012/4/20 0:00	NA	NA	NA	NA	NA	NA	NA	NA	NA	NA	0	0	0	0	0	0	0	0	0	NA	0	0	0	0	0	0	0	0	56.78	1	13.88	0	1	1	2	2	2	2	NA	1	0	0	1	0	0
214	2	1	1	2012/4/2 0:00	NA	NA	NA	NA	NA	NA	NA	NA	NA	NA	0	0	0	0	0	0	0	0	0	NA	0	0	0	0	0	0	0	0	72.09	2	5.03	0	1	1	1	2	2	1	NA	1	0	0	1	0	0
215	1	9	1	2002/8/22 0:00	NA	NA	NA	NA	NA	NA	NA	NA	NA	NA	0	0	0	0	0	0	0	0	0	NA	0	0	0	0	0	0	0	0	71.15	1	1.71	1	1	1	1	2	2	1	NA	1	0	0	1	0	0
216	1	6	1	2012/3/30 0:00	NA	NA	NA	NA	NA	NA	NA	NA	NA	NA	0	0	0	0	0	0	0	0	0	NA	0	0	0	0	0	0	0	0	57.85	2	6.27	1	1	1	1	1	2	1	NA	1	0	0	1	1	0
217	1	2	1	2009/6/7 0:00	NA	NA	NA	NA	NA	NA	NA	NA	NA	NA	0	0	0	0	0	0	0	0	0	NA	0	0	0	0	0	0	0	0	67.31	2	4.13	1	1	1	2	2	2	1	NA	1	0	0	1	1	0
218	2	1	1	2012/3/23 0:00	NA	NA	NA	NA	NA	NA	NA	NA	NA	NA	0	0	0	0	0	0	0	0	0	NA	0	0	0	0	0	0	0	0	66.33	2	13.07	0	1	1	1	1	2	1	5	1	0	0	1	0	0
219	1	2	1	2011/5/20 0:00	NA	NA	NA	NA	NA	NA	NA	NA	NA	NA	0	0	0	0	0	0	0	0	0	NA	0	0	0	0	0	0	0	0	79.38	2	6.89	1	1	1	1	1	2	1	NA	1	0	0	1	1	0
220	2	1	1	2012/3/2 0:00	NA	NA	NA	NA	NA	NA	NA	NA	NA	NA	0	0	0	0	0	0	0	0	0	NA	0	0	0	0	0	0	0	0	68.64	2	12.33	0	1	1	1	2	2	1	0	1	0	0	1	0	0
221	1	2	1	1999/11/29 0:00	NA	NA	NA	NA	NA	NA	NA	NA	NA	NA	0	0	0	0	0	0	0	0	0	NA	0	0	0	0	0	0	0	0	70.8	1	0.42	1	1	1	1	2	2	1	NA	1	0	0	1	1	0
222	1	3	1	2010/6/30 0:00	NA	NA	NA	NA	NA	NA	NA	NA	NA	NA	0	0	0	0	0	0	0	0	0	NA	0	0	0	0	0	0	0	0	75.24	2	7.24	1	1	1	1	2	2	1	NA	1	0	0	1	0	0
223	1	2	1	2005/4/11 0:00	NA	NA	NA	NA	NA	NA	NA	NA	NA	NA	0	0	0	0	0	0	0	0	0	NA	0	0	0	0	0	0	0	0	75.54	1	0.85	1	1	1	1	1	2	2	NA	1	0	0	1	1	0
224	1	5	1	2000/12/16 0:00	NA	NA	NA	NA	NA	NA	NA	NA	NA	NA	0	0	0	0	0	0	0	0	0	NA	0	0	0	0	0	0	0	0	65.67	1	0.77	1	4	1	1	1	1	1	3	1	0	0	1	0	0
225	2	1	1	2012/3/21 0:00	NA	NA	NA	NA	NA	NA	NA	NA	NA	NA	0	0	0	0	0	0	0	0	0	NA	0	0	0	0	0	0	0	0	76.29	2	6.38	0	1	1	1	1	2	1	NA	1	0	0	1	0	0
226	1	2	1	2005/1/30 0:00	NA	NA	NA	NA	NA	NA	NA	NA	NA	NA	0	0	0	0	0	0	0	0	0	NA	0	0	0	0	0	0	0	0	65.3	1	4.28	1	1	1	1	2	2	1	NA	1	0	0	1	0	0
227	1	3	1	2009/12/24 0:00	NA	NA	NA	NA	NA	NA	NA	NA	NA	NA	0	0	0	0	0	0	0	0	0	NA	0	0	0	0	0	0	0	0	70.56	1	1.24	1	4	1	1	1	1	1	3	1	0	0	1	0	0
228	1	9	1	2008/2/28 0:00	NA	NA	NA	NA	NA	NA	NA	NA	NA	NA	0	0	0	0	0	0	0	0	0	NA	0	0	0	0	0	0	0	0	81.77	1	8.52	1	1	1	2	2	2	3	NA	1	0	0	1	1	0
229	2	1	1	2012/2/9 0:00	NA	NA	NA	NA	NA	NA	NA	NA	NA	NA	0	0	0	0	0	0	0	0	0	NA	0	0	0	0	0	0	0	0	59.83	1	9.61	0	1	1	0	1	2	1	NA	1	0	0	1	0	0
230	2	1	1	2012/2/8 0:00	NA	NA	NA	NA	NA	NA	NA	NA	NA	NA	0	0	0	0	0	0	0	0	0	NA	0	0	0	0	0	0	0	0	60.64	1	12.7	0	1	2	1	2	1	1	NA	1	0	0	1	0	0
231	1	3	1	2010/11/30 0:00	NA	NA	NA	NA	NA	NA	NA	NA	NA	NA	0	0	0	0	0	0	0	0	0	NA	0	0	0	0	0	0	0	0	63.85	2	9.8	1	1	1	1	1	2	1	NA	1	0	0	1	0	0
232	0	0	1	2002/11/13 0:00	NA	NA	NA	NA	NA	NA	NA	NA	NA	NA	0	0	0	0	0	0	0	0	0	NA	0	0	0	0	0	0	0	0	89.89	1	2.19	0	5	1	1	1	1	1	20	1	0	0	1	0	0
233	2	NA	1	2011/11/11 0:00	NA	NA	NA	NA	NA	NA	NA	NA	NA	NA	0	0	0	0	0	0	0	0	0	NA	0	0	0	0	0	0	0	0	61.61	2	7.7	0	1	2	1	2	1	1	NA	1	0	0	1	1	0
234	1	3	1	2010/11/16 0:00	NA	NA	NA	NA	NA	NA	NA	NA	NA	NA	0	0	0	0	0	0	0	0	0	NA	0	0	0	0	0	0	0	0	71.09	2	4.07	1	1	1	1	1	2	1	NA	1	0	0	1	1	0
235	1	2	1	2004/3/19 0:00	NA	NA	NA	NA	NA	NA	NA	NA	NA	NA	0	0	0	0	0	0	0	0	0	NA	0	0	0	0	0	0	0	0	77.66	1	5.65	1	1	1	1	2	2	3	NA	1	0	0	1	1	0
236	2	1	1	2012/2/16 0:00	NA	NA	NA	NA	NA	NA	NA	NA	NA	NA	0	0	0	0	0	0	0	0	0	NA	0	0	0	0	0	0	0	0	75.35	1	4.69	0	1	1	2	1	2	1	NA	1	0	0	1	0	0
237	1	2	1	2001/10/21 0:00	NA	NA	NA	NA	NA	NA	NA	NA	NA	NA	0	0	0	0	0	0	0	0	0	NA	0	0	0	0	0	0	0	0	63.63	2	2.54	1	2	2	1	2	1	1	NA	1	0	0	1	1	0
238	1	2	1	2003/3/13 0:00	NA	NA	NA	NA	NA	NA	NA	NA	NA	NA	0	0	0	0	0	0	0	0	0	NA	0	0	0	0	0	0	0	0	61.99	1	2.68	1	1	1	1	1	2	1	NA	1	0	0	1	0	0
239	1	2	1	2007/4/25 0:00	NA	NA	NA	NA	NA	NA	NA	NA	NA	NA	0	0	0	0	0	0	0	0	0	NA	0	0	0	0	0	0	0	0	59.43	1	5.86	1	6	1	1	1	1	3	200	1	0	0	1	0	0
240	2	1	1	2012/4/24 0:00	NA	NA	NA	NA	NA	NA	NA	NA	NA	NA	0	0	0	0	0	0	0	0	0	NA	0	0	0	0	0	0	0	0	69.33	2	5.42	0	1	2	1	2	1	1	NA	1	0	0	1	0	0
241	1	2	1	2001/10/25 0:00	NA	NA	NA	NA	NA	NA	NA	NA	NA	NA	0	0	0	0	0	0	0	0	0	NA	0	0	0	0	0	0	0	0	52.13	1	2.64	1	1	1	1	1	1	3	100	1	0	0	1	1	0
242	2	1	1	2012/3/16 0:00	NA	NA	NA	NA	NA	NA	NA	NA	NA	NA	0	0	0	0	0	0	0	0	0	NA	0	0	0	0	0	0	0	0	72.58	2	5.5	0	NA	1	2	2	2	1	NA	1	0	0	1	0	0
243	1	2	1	2006/12/11 0:00	NA	NA	NA	NA	NA	NA	NA	NA	NA	NA	0	0	0	0	0	0	0	0	0	NA	0	0	0	0	0	0	0	0	65.81	2	4.96	1	1	1	1	1	2	1	NA	1	0	0	1	1	0
244	2	1	1	2012/1/27 0:00	NA	NA	NA	NA	NA	NA	NA	NA	NA	NA	0	0	0	0	0	0	0	0	0	NA	0	0	0	0	0	0	0	0	74.14	2	5.28	0	NA	1	1	2	2	1	0	1	0	0	1	0	0
245	1	9	1	2010/9/9 0:00	NA	NA	NA	NA	NA	NA	NA	NA	NA	NA	0	0	0	0	0	0	0	0	0	NA	0	0	0	0	0	0	0	0	85.8	2	2.37	1	1	1	1	1	2	1	NA	1	0	0	1	0	0
246	1	5	1	1999/3/12 0:00	NA	NA	NA	NA	NA	NA	NA	NA	NA	NA	0	0	0	0	0	0	0	0	0	NA	0	0	0	0	0	0	0	0	76.03	2	4.29	1	1	1	1	1	2	1	NA	1	0	0	1	0	0
247	1	3	2	2005/4/8 0:00	4	0	0	-1	-1	1	1	4.6	146	0.5	0	0	0	0	0	0	0	0	1	5	0	1	0	0	0	0	0	0	69.36	1	2.07	1	2	1	1	1	2	1	NA	1	0	0	1	0	0
248	1	2	1	2002/3/14 0:00	NA	NA	NA	NA	NA	NA	NA	NA	NA	NA	0	0	0	0	0	0	0	0	0	NA	0	0	0	0	0	0	0	0	64.4	1	5.26	1	1	1	1	1	2	1	NA	1	0	0	1	0	0
249	0	0	1	2005/4/14 0:00	NA	NA	NA	NA	NA	NA	NA	NA	NA	NA	0	0	0	0	0	0	0	0	0	NA	0	0	0	0	0	0	0	0	63.93	1	4.12	0	1	1	1	1	2	1	NA	1	0	0	1	1	0
250	1	2	1	2007/11/16 0:00	NA	NA	NA	NA	NA	NA	NA	NA	NA	NA	0	0	0	0	0	0	0	0	0	NA	0	0	0	0	0	0	0	0	64.43	2	1.62	1	1	1	1	1	2	3	NA	1	0	0	1	1	0
251	0	0	1	2008/6/10 0:00	NA	NA	NA	NA	NA	NA	NA	NA	NA	NA	0	0	0	0	0	0	0	0	0	NA	0	0	0	0	0	0	0	0	72.86	1	1.92	0	1	1	2	2	2	1	NA	1	0	0	1	1	0
252	1	2	1	2008/12/31 0:00	NA	NA	NA	NA	NA	NA	NA	NA	NA	NA	0	0	0	0	0	0	0	0	0	NA	0	0	0	0	0	0	0	0	69.8	2	12.38	1	1	1	1	1	2	1	NA	1	0	0	1	1	0
253	1	9	1	2011/10/19 0:00	NA	NA	NA	NA	NA	NA	NA	NA	NA	NA	0	0	0	0	0	0	0	0	0	NA	0	0	0	0	0	0	0	0	74.68	2	8.89	0	1	1	2	2	2	1	NA	1	0	0	1	1	0
254	1	0	1	2006/7/10 0:00	NA	NA	NA	NA	NA	NA	NA	NA	NA	NA	0	0	0	0	0	0	0	0	0	NA	0	0	0	0	0	0	0	0	77.83	2	7.04	1	2	1	1	1	2	1	NA	1	0	0	1	0	0
255	1	3	1	2009/12/9 0:00	NA	NA	NA	NA	NA	NA	NA	NA	NA	NA	0	0	0	0	0	0	0	0	0	NA	0	0	0	0	0	0	0	0	66.42	2	9.06	1	NA	1	2	1	2	1	NA	1	0	0	1	1	0
256	2	1	1	2012/3/9 0:00	NA	NA	NA	NA	NA	NA	NA	NA	NA	NA	0	0	0	0	0	0	0	0	0	NA	0	0	0	0	0	0	0	0	76.27	1	5.14	0	NA	1	1	1	2	1	NA	1	0	0	1	0	0
257	0	0	1	2007/2/28 0:00	NA	NA	NA	NA	NA	NA	NA	NA	NA	NA	0	0	0	0	0	0	0	0	0	NA	0	0	0	0	0	0	0	0	68.97	2	1.47	0	1	1	1	1	2	1	NA	1	0	0	1	0	0
258	2	1	1	2012/4/16 0:00	NA	NA	NA	NA	NA	NA	NA	NA	NA	NA	0	0	0	0	0	0	0	0	0	NA	0	0	0	0	0	0	0	0	62.74	1	5.53	0	1	1	1	0	2	1	NA	1	0	0	1	0	0
259	1	9	1	2007/1/10 0:00	NA	NA	NA	NA	NA	NA	NA	NA	NA	NA	0	0	0	0	0	0	0	0	0	NA	0	0	0	0	0	0	0	0	67.61	1	3.15	1	1	1	1	1	1	3	150	1	0	0	1	0	0
260	1	2	1	2005/1/7 0:00	NA	NA	NA	NA	NA	NA	NA	NA	NA	NA	0	0	0	0	0	0	0	0	0	NA	0	0	0	0	0	0	0	0	71.11	2	3.73	1	1	1	1	0	2	1	NA	1	0	0	1	1	0
261	1	2	1	2007/12/18 0:00	NA	NA	NA	NA	NA	NA	NA	NA	NA	NA	0	0	0	0	0	0	0	0	0	NA	0	0	0	0	0	0	0	0	64.05	1	3.88	1	1	1	1	1	2	1	NA	1	0	0	1	1	0
262	1	9	1	2007/10/24 0:00	NA	NA	NA	NA	NA	NA	NA	NA	NA	NA	0	0	0	0	0	0	0	0	0	NA	0	0	0	0	0	0	0	0	70.62	1	2.08	1	1	1	0	1	1	2	30	1	0	0	1	1	0
263	1	2	1	2006/4/21 0:00	NA	NA	NA	NA	NA	NA	NA	NA	NA	NA	0	0	0	0	0	0	0	0	0	NA	0	0	0	0	0	0	0	0	68.06	1	6.01	1	1	1	1	1	2	1	NA	1	0	0	1	0	0
264	1	2	1	2002/5/30 0:00	NA	NA	NA	NA	NA	NA	NA	NA	NA	NA	0	0	0	0	0	0	0	0	0	NA	0	0	0	0	0	0	0	0	78.81	2	6	1	4	1	1	1	1	1	0	1	0	0	1	0	0
265	0	0	1	2008/9/11 0:00	NA	NA	NA	NA	NA	NA	NA	NA	NA	NA	0	0	0	0	0	0	0	0	0	NA	0	0	0	0	0	0	0	0	58.03	2	9.3	0	5	1	2	2	1	1	0	1	0	0	1	0	0
266	2	1	1	2011/11/25 0:00	NA	NA	NA	NA	NA	NA	NA	NA	NA	NA	0	0	0	0	0	0	0	0	0	NA	0	0	0	0	0	0	0	0	57.4	2	7.05	0	2	1	1	1	1	1	0	1	0	0	1	0	0
267	1	2	2	2005/7/1 0:00	3	0	0	46	4	1	2	77840	13	71.6	0	0	0	0	0	0	0	0	1	NA	0	1	0	0	0	0	0	0	82.81	2	1.61	1	2	1	2	2	2	1	NA	1	0	0	1	0	0
268	2	1	1	2012/3/9 0:00	NA	NA	NA	NA	NA	NA	NA	NA	NA	NA	0	0	0	0	0	0	0	0	0	NA	0	0	0	0	0	0	0	0	61.41	1	8.06	0	1	1	0	1	2	2	NA	1	0	0	1	0	0
269	1	2	1	2011/8/10 0:00	NA	NA	NA	NA	NA	NA	NA	NA	NA	NA	0	0	0	0	0	0	0	0	0	NA	0	0	0	0	0	0	0	0	55.39	1	4.49	1	1	1	1	1	2	1	10	1	0	0	1	1	0
270	1	3	1	2008/12/19 0:00	NA	NA	NA	NA	NA	NA	NA	NA	NA	NA	0	0	0	0	0	0	0	0	0	NA	0	0	0	0	0	0	0	0	61.21	1	8.76	1	1	1	1	1	2	1	NA	1	0	0	1	0	0
271	1	2	1	2006/12/5 0:00	NA	NA	NA	NA	NA	NA	NA	NA	NA	NA	0	0	0	0	0	0	0	0	0	NA	0	0	0	0	0	0	0	0	58.08	2	7.95	1	1	1	3	2	2	1	NA	1	0	0	1	1	0
272	2	1	1	2012/2/29 0:00	NA	NA	NA	NA	NA	NA	NA	NA	NA	NA	0	0	0	0	0	0	0	0	0	NA	0	0	0	0	0	0	0	0	63.7	2	6.65	0	1	1	2	2	1	1	3	1	0	0	1	1	0
273	2	NA	1	2012/1/6 0:00	NA	NA	NA	NA	NA	NA	NA	NA	NA	NA	0	0	0	0	0	0	0	0	0	NA	0	0	0	0	0	0	0	0	55.52	1	13.88	0	1	2	1	2	1	1	NA	1	0	0	1	0	0
274	1	2	2	2001/3/1 0:00	3	0	0	-1	-1	1	2	806	20	0.5	0	0	0	0	0	1	0	0	0	1	0	0	1	0	0	0	0	0	67.94	2	2.33	1	1	1	1	1	2	1	NA	1	0	0	1	1	0
275	1	2	1	2000/3/7 0:00	NA	NA	NA	NA	NA	NA	NA	NA	NA	NA	0	0	0	0	0	0	0	0	0	NA	0	0	0	0	0	0	0	0	57.77	1	1.48	1	2	1	1	2	2	3	NA	1	0	0	1	1	0
276	1	9	1	2004/7/30 0:00	NA	NA	NA	NA	NA	NA	NA	NA	NA	NA	0	0	0	0	0	0	0	0	0	NA	0	0	0	0	0	0	0	0	60.12	1	5.81	1	1	1	1	2	2	1	NA	1	0	0	1	0	0
277	1	2	1	2002/3/15 0:00	NA	NA	NA	NA	NA	NA	NA	NA	NA	NA	0	0	0	0	0	0	0	0	0	NA	0	0	0	0	0	0	0	0	70.23	1	3.04	1	1	1	2	2	2	3	NA	1	0	0	1	1	0
278	0	NA	1	2011/3/25 0:00	NA	NA	NA	NA	NA	NA	NA	NA	NA	NA	0	0	0	0	0	0	0	0	0	NA	0	0	0	0	0	0	0	0	55.56	2	12.07	0	1	2	1	2	1	1	NA	1	0	0	1	0	0
279	1	2	1	2001/4/16 0:00	NA	NA	NA	NA	NA	NA	NA	NA	NA	NA	0	0	0	0	0	0	0	0	0	NA	0	0	0	0	0	0	0	0	57.59	1	3.5	1	1	2	1	2	1	3	NA	1	0	0	1	0	0
280	1	2	1	1999/3/6 0:00	NA	NA	NA	NA	NA	NA	NA	NA	NA	NA	0	0	0	0	0	0	0	0	0	NA	0	0	0	0	0	0	0	0	61.19	1	1.84	1	1	1	0	0	2	1	NA	1	0	0	1	1	0
281	2	1	1	2011/12/20 0:00	NA	NA	NA	NA	NA	NA	NA	NA	NA	NA	0	0	0	0	0	0	0	0	0	NA	0	0	0	0	0	0	0	0	53.17	1	6.28	0	1	1	1	1	2	1	30	1	0	0	1	0	0
282	1	2	1	2001/7/11 0:00	NA	NA	NA	NA	NA	NA	NA	NA	NA	NA	0	0	0	0	0	0	0	0	0	NA	0	0	0	0	0	0	0	0	77.18	2	4.32	1	1	1	2	2	2	1	NA	1	0	0	1	0	0
283	2	1	1	2012/2/15 0:00	NA	NA	NA	NA	NA	NA	NA	NA	NA	NA	0	0	0	0	0	0	0	0	0	NA	0	0	0	0	0	0	0	0	60.85	1	10.73	0	1	1	1	1	2	3	NA	1	0	0	1	0	0
284	1	3	1	2000/11/8 0:00	NA	NA	NA	NA	NA	NA	NA	NA	NA	NA	0	0	0	0	0	0	0	0	0	NA	0	0	0	0	0	0	0	0	66.67	1	1.6	1	1	1	2	2	2	1	NA	1	0	0	1	0	0
285	1	5	1	2000/1/28 0:00	NA	NA	NA	NA	NA	NA	NA	NA	NA	NA	0	0	0	0	0	0	0	0	0	NA	0	0	0	0	0	0	0	0	68.64	1	0.68	1	1	1	2	2	1	3	100	1	0	0	1	1	0
286	1	2	1	2009/2/28 0:00	NA	NA	NA	NA	NA	NA	NA	NA	NA	NA	0	0	0	0	0	0	0	0	0	NA	0	0	0	0	0	0	0	0	64.76	1	10.7	1	1	1	1	2	2	3	NA	1	0	0	1	0	0
287	1	9	2	2009/11/25 0:00	1	0	0	0	0	1	1	42	42	0.5	0	0	0	0	0	1	0	0	0	4	0	1	0	0	0	0	0	0	68.66	1	11.93	1	1	1	1	1	2	3	NA	1	0	0	1	0	0
288	1	9	1	2004/2/27 0:00	NA	NA	NA	NA	NA	NA	NA	NA	NA	NA	0	0	0	0	0	0	0	0	0	NA	0	0	0	0	0	0	0	0	77.91	1	4.81	1	1	1	2	2	2	1	NA	1	0	0	1	0	0
289	1	9	1	2000/1/16 0:00	NA	NA	NA	NA	NA	NA	NA	NA	NA	NA	0	0	0	0	0	0	0	0	0	NA	0	0	0	0	0	0	0	0	68.52	1	0.55	1	2	1	1	1	2	1	NA	1	1	0	1	0	0
290	1	2	1	2008/2/4 0:00	NA	NA	NA	NA	NA	NA	NA	NA	NA	NA	0	0	0	0	0	0	0	0	0	NA	0	0	0	0	0	0	0	0	77.26	1	8.18	1	1	1	3	2	2	3	NA	1	0	0	1	0	0
291	1	9	1	2003/3/13 0:00	NA	NA	NA	NA	NA	NA	NA	NA	NA	NA	0	0	0	0	0	0	0	0	0	NA	0	0	0	0	0	0	0	0	76.41	2	3.78	1	1	1	2	2	2	1	NA	1	0	0	1	1	0
292	1	2	1	2000/1/25 0:00	NA	NA	NA	NA	NA	NA	NA	NA	NA	NA	0	0	0	0	0	0	0	0	0	NA	0	0	0	0	0	0	0	0	51.23	1	2.4	1	1	1	1	2	2	3	NA	1	0	0	1	0	0
293	2	1	1	2012/3/7 0:00	NA	NA	NA	NA	NA	NA	NA	NA	NA	NA	0	0	0	0	0	0	0	0	0	NA	0	0	0	0	0	0	0	0	72.27	1	6.35	0	1	1	3	2	2	1	NA	1	0	0	1	0	0
294	1	2	1	2010/4/20 0:00	NA	NA	NA	NA	NA	NA	NA	NA	NA	NA	0	0	0	0	0	0	0	0	0	NA	0	0	0	0	0	0	0	0	51.65	1	11.4	1	1	1	1	1	2	1	NA	1	0	0	1	1	0
295	2	1	1	2012/3/29 0:00	NA	NA	NA	NA	NA	NA	NA	NA	NA	NA	0	0	0	0	0	0	0	0	0	NA	0	0	0	0	0	0	0	0	76.98	2	4.48	0	1	1	1	1	2	1	NA	1	0	0	1	0	0
296	1	3	2	2008/2/4 0:00	3	0	0	60	-1	1	2	33.7	1199	0.5	0	0	0	0	1	1	0	0	0	NA	0	0	1	0	0	0	0	0	56.43	1	8.09	1	2	1	1	2	2	1	NA	1	0	0	1	0	0
297	1	2	1	2012/2/23 0:00	NA	NA	NA	NA	NA	NA	NA	NA	NA	NA	0	0	0	0	0	0	0	0	0	NA	0	0	0	0	0	0	0	0	49.44	1	5.46	1	1	2	1	2	1	1	18	1	0	0	1	0	0
298	1	2	1	2006/6/16 0:00	NA	NA	NA	NA	NA	NA	NA	NA	NA	NA	0	0	0	0	0	0	0	0	0	NA	0	0	0	0	0	0	0	0	68.03	2	7.23	1	2	1	2	2	1	1	3	1	0	0	1	0	0
299	2	1	1	2012/4/13 0:00	NA	NA	NA	NA	NA	NA	NA	NA	NA	NA	0	0	0	0	0	0	0	0	0	NA	0	0	0	0	0	0	0	0	74.38	1	5.11	0	4	1	1	1	1	1	40	1	0	0	1	0	0
300	1	2	1	2007/5/21 0:00	NA	NA	NA	NA	NA	NA	NA	NA	NA	NA	0	0	0	0	0	0	0	0	0	NA	0	0	0	0	0	0	0	0	75.81	1	8.18	1	1	1	2	2	2	1	NA	1	0	0	1	0	0
301	1	5	1	2001/3/14 0:00	NA	NA	NA	NA	NA	NA	NA	NA	NA	NA	0	0	0	0	0	0	0	0	0	NA	0	0	0	0	0	0	0	0	74.53	1	1.66	1	2	1	0	1	2	1	NA	1	1	0	1	1	0
302	2	1	1	2012/3/15 0:00	NA	NA	NA	NA	NA	NA	NA	NA	NA	NA	0	0	0	0	0	0	0	0	0	NA	0	0	0	0	0	0	0	0	71.95	2	10.44	0	1	1	1	1	2	1	NA	1	0	0	1	0	0
303	1	2	1	2007/6/4 0:00	NA	NA	NA	NA	NA	NA	NA	NA	NA	NA	0	0	0	0	0	0	0	0	0	NA	0	0	0	0	0	0	0	0	63.28	1	7.93	1	1	1	1	1	2	1	NA	1	0	0	1	0	0
304	2	1	1	2012/3/14 0:00	NA	NA	NA	NA	NA	NA	NA	NA	NA	NA	0	0	0	0	0	0	0	0	0	NA	0	0	0	0	0	0	0	0	62.88	2	5.73	0	1	1	1	1	2	1	NA	1	0	0	1	0	0
305	1	2	1	2008/5/12 0:00	NA	NA	NA	NA	NA	NA	NA	NA	NA	NA	0	0	0	0	0	0	0	0	0	NA	0	0	0	0	0	0	0	0	62.27	1	8.8	1	2	1	1	2	2	3	NA	1	0	0	1	1	0
306	1	2	1	2009/11/20 0:00	NA	NA	NA	NA	NA	NA	NA	NA	NA	NA	0	0	0	0	0	0	0	0	0	NA	0	0	0	0	0	0	0	0	58.08	1	10.7	1	1	2	3	2	1	1	NA	1	0	0	1	1	0
307	1	2	1	2000/11/6 0:00	NA	NA	NA	NA	NA	NA	NA	NA	NA	NA	0	0	0	0	0	0	0	0	0	NA	0	0	0	0	0	0	0	0	83.19	1	1.9	1	1	1	2	2	1	1	3	1	0	0	1	1	0
308	1	2	1	2010/7/21 0:00	NA	NA	NA	NA	NA	NA	NA	NA	NA	NA	0	0	0	0	0	0	0	0	0	NA	0	0	0	0	0	0	0	0	76.97	1	11.48	1	1	1	1	2	2	2	NA	1	0	0	1	0	0
309	1	9	1	2007/12/20 0:00	NA	NA	NA	NA	NA	NA	NA	NA	NA	NA	0	0	0	0	0	0	0	0	0	NA	0	0	0	0	0	0	0	0	86.71	1	2.65	1	4	1	2	2	1	1	40	1	0	0	1	1	0
310	2	1	1	2012/5/2 0:00	NA	NA	NA	NA	NA	NA	NA	NA	NA	NA	0	0	0	0	0	0	0	0	0	NA	0	0	0	0	0	0	0	0	65.45	2	6.21	0	1	1	2	1	2	1	NA	1	0	0	1	1	0
311	1	2	1	2001/11/30 0:00	NA	NA	NA	NA	NA	NA	NA	NA	NA	NA	0	0	0	0	0	0	0	0	0	NA	0	0	0	0	0	0	0	0	70.59	2	3.02	1	1	1	1	1	2	1	NA	1	0	0	1	1	0
312	2	1	1	2009/10/26 0:00	NA	NA	NA	NA	NA	NA	NA	NA	NA	NA	0	0	0	0	0	0	0	0	0	NA	0	0	0	0	0	0	0	0	86.22	2	4.43	0	1	1	1	1	2	1	NA	1	0	0	1	0	0
313	1	2	1	2008/1/25 0:00	NA	NA	NA	NA	NA	NA	NA	NA	NA	NA	0	0	0	0	0	0	0	0	0	NA	0	0	0	0	0	0	0	0	66.96	1	8.72	1	1	1	1	1	1	1	3	1	0	0	1	0	0
314	2	1	1	2012/1/11 0:00	NA	NA	NA	NA	NA	NA	NA	NA	NA	NA	0	0	0	0	0	0	0	0	0	NA	0	0	0	0	0	0	0	0	67.91	1	13.26	0	1	1	1	1	2	1	NA	1	0	0	1	1	0
315	2	1	1	2012/3/15 0:00	NA	NA	NA	NA	NA	NA	NA	NA	NA	NA	0	0	0	0	0	0	0	0	0	NA	0	0	0	0	0	0	0	0	51.97	1	13.09	0	1	2	1	2	1	2	NA	1	0	0	1	0	0
316	2	1	1	2012/3/21 0:00	NA	NA	NA	NA	NA	NA	NA	NA	NA	NA	0	0	0	0	0	0	0	0	0	NA	0	0	0	0	0	0	0	0	74.79	1	13.24	0	1	1	1	2	2	1	NA	1	0	0	1	0	0
317	1	2	1	2007/9/25 0:00	NA	NA	NA	NA	NA	NA	NA	NA	NA	NA	0	0	0	0	0	0	0	0	0	NA	0	0	0	0	0	0	0	0	72.15	1	2.79	1	1	1	1	1	2	1	NA	1	0	0	1	0	0
318	1	2	1	2011/8/17 0:00	NA	NA	NA	NA	NA	NA	NA	NA	NA	NA	0	0	0	0	0	0	0	0	0	NA	0	0	0	0	0	0	0	0	63.89	1	5.95	1	2	1	1	1	2	1	NA	1	0	0	1	0	0
319	1	3	1	2000/3/7 0:00	NA	NA	NA	NA	NA	NA	NA	NA	NA	NA	0	0	0	0	0	0	0	0	0	NA	0	0	0	0	0	0	0	0	67.02	1	2.15	1	1	1	2	2	1	3	3	1	0	0	1	1	0
320	1	2	1	1999/12/5 0:00	NA	NA	NA	NA	NA	NA	NA	NA	NA	NA	0	0	0	0	0	0	0	0	0	NA	0	0	0	0	0	0	0	0	67.46	2	3.51	1	1	1	1	2	2	1	NA	1	0	0	1	1	0
321	1	2	2	2007/5/16 0:00	3	0	3	0	0	1	2	4	64	0	0	0	0	0	0	1	0	0	0	NA	0	1	0	0	0	0	0	0	63.57	2	6.99	1	1	1	2	2	2	1	NA	1	0	0	1	0	0
322	1	3	1	2009/3/21 0:00	NA	NA	NA	NA	NA	NA	NA	NA	NA	NA	0	0	0	0	0	0	0	0	0	NA	0	0	0	0	0	0	0	0	68.43	2	9.91	1	1	2	1	2	1	1	NA	1	0	0	1	1	0
323	1	9	1	2004/4/14 0:00	NA	NA	NA	NA	NA	NA	NA	NA	NA	NA	0	0	0	0	0	0	0	0	0	NA	0	0	0	0	0	0	0	0	71.17	2	4.36	1	2	1	2	1	2	2	NA	1	0	0	1	0	0
324	1	2	1	2002/12/13 0:00	NA	NA	NA	NA	NA	NA	NA	NA	NA	NA	0	0	0	0	0	0	0	0	0	NA	0	0	0	0	0	0	0	0	73.81	1	3.15	1	2	1	2	2	2	1	NA	1	0	0	1	1	0
325	1	2	1	2005/4/4 0:00	NA	NA	NA	NA	NA	NA	NA	NA	NA	NA	0	0	0	0	0	0	0	0	0	NA	0	0	0	0	0	0	0	0	73.82	1	5.77	1	1	1	1	1	2	1	NA	1	0	0	1	1	0
326	2	1	1	2012/1/10 0:00	NA	NA	NA	NA	NA	NA	NA	NA	NA	NA	0	0	0	0	0	0	0	0	0	NA	0	0	0	0	0	0	0	0	68.76	2	6.92	0	1	1	0	0	2	1	NA	1	0	0	1	0	0
327	2	1	1	2012/2/15 0:00	NA	NA	NA	NA	NA	NA	NA	NA	NA	NA	0	0	0	0	0	0	0	0	0	NA	0	0	0	0	0	0	0	0	56.35	1	13.04	0	1	1	2	2	2	2	NA	1	0	0	1	0	0
328	2	1	1	2012/1/18 0:00	NA	NA	NA	NA	NA	NA	NA	NA	NA	NA	0	0	0	0	0	0	0	0	0	NA	0	0	0	0	0	0	0	0	51.12	2	11.56	0	1	1	2	1	2	1	NA	1	0	0	1	0	0
329	2	1	1	2012/1/18 0:00	NA	NA	NA	NA	NA	NA	NA	NA	NA	NA	0	0	0	0	0	0	0	0	0	NA	0	0	0	0	0	0	0	0	55.48	2	12.91	0	1	1	1	1	1	1	0	1	0	0	1	0	0
330	1	3	1	2003/6/4 0:00	NA	NA	NA	NA	NA	NA	NA	NA	NA	NA	0	0	0	0	0	0	0	0	0	NA	0	0	0	0	0	0	0	0	69.7	1	1.68	1	1	1	1	1	2	1	NA	1	0	0	1	0	0
331	1	2	1	2005/9/14 0:00	NA	NA	NA	NA	NA	NA	NA	NA	NA	NA	0	0	0	0	0	0	0	0	0	NA	0	0	0	0	0	0	0	0	80.79	1	5.43	1	1	1	1	1	1	2	100	1	0	0	1	0	0
332	1	2	1	2006/9/10 0:00	NA	NA	NA	NA	NA	NA	NA	NA	NA	NA	0	0	0	0	0	0	0	0	0	NA	0	0	0	0	0	0	0	0	66.92	1	6.62	1	NA	1	1	2	2	3	NA	1	0	0	1	0	0
333	1	2	1	2002/12/5 0:00	NA	NA	NA	NA	NA	NA	NA	NA	NA	NA	0	0	0	0	0	0	0	0	0	NA	0	0	0	0	0	0	0	0	79.41	2	3.43	1	1	1	1	1	2	1	NA	1	0	0	1	0	0
334	1	2	2	2006/8/31 0:00	2	0	0	60	-1	2	2	152.7	13885	7	0	0	1	0	0	0	0	0	0	NA	0	0	1	0	0	0	0	0	59.2	1	6.72	1	1	1	2	2	2	1	NA	1	0	0	1	0	0
335	1	2	1	2012/1/19 0:00	NA	NA	NA	NA	NA	NA	NA	NA	NA	NA	0	0	0	0	0	0	0	0	0	NA	0	0	0	0	0	0	0	0	68.51	1	9.4	1	2	1	1	1	2	1	NA	1	0	0	1	0	0
336	1	9	1	2001/12/3 0:00	NA	NA	NA	NA	NA	NA	NA	NA	NA	NA	0	0	0	0	0	0	0	0	0	NA	0	0	0	0	0	0	0	0	66.95	2	2.03	1	1	1	1	1	2	1	NA	1	0	0	1	1	0
337	0	1	1	2011/8/4 0:00	NA	NA	NA	NA	NA	NA	NA	NA	NA	NA	0	0	0	0	0	0	0	0	0	NA	0	0	0	0	0	0	0	0	78.25	2	3.36	0	NA	1	2	2	2	1	NA	1	0	0	1	0	1
338	1	2	1	2001/12/20 0:00	NA	NA	NA	NA	NA	NA	NA	NA	NA	NA	0	0	0	0	0	0	0	0	0	NA	0	0	0	0	0	0	0	0	68.5	2	1.76	1	1	1	1	1	2	1	NA	1	0	0	1	1	0
339	2	1	1	2011/11/14 0:00	NA	NA	NA	NA	NA	NA	NA	NA	NA	NA	0	0	0	0	0	0	0	0	0	NA	0	0	0	0	0	0	0	0	65.23	2	6.31	0	1	1	1	1	2	1	NA	1	0	0	1	0	0
340	1	3	1	2003/1/16 0:00	NA	NA	NA	NA	NA	NA	NA	NA	NA	NA	0	0	0	0	0	0	0	0	0	NA	0	0	0	0	0	0	0	0	73.09	1	4.19	1	1	1	3	2	2	1	NA	1	0	0	1	0	0
341	2	1	1	2012/5/8 0:00	NA	NA	NA	NA	NA	NA	NA	NA	NA	NA	0	0	0	0	0	0	0	0	0	NA	0	0	0	0	0	0	0	0	73.09	2	5.67	0	1	1	1	1	2	1	NA	1	0	0	1	0	0
342	1	3	1	2001/1/14 0:00	NA	NA	NA	NA	NA	NA	NA	NA	NA	NA	0	0	0	0	0	0	0	0	0	NA	0	0	0	0	0	0	0	0	75.54	1	0.79	1	1	1	1	2	2	1	NA	1	0	0	1	0	0
343	1	2	1	2003/1/6 0:00	NA	NA	NA	NA	NA	NA	NA	NA	NA	NA	0	0	0	0	0	0	0	0	0	NA	0	0	0	0	0	0	0	0	78.07	1	8.14	1	1	1	1	1	2	2	NA	1	0	0	1	1	0
344	1	2	1	2001/7/16 0:00	NA	NA	NA	NA	NA	NA	NA	NA	NA	NA	0	0	0	0	0	0	0	0	0	NA	0	0	0	0	0	0	0	0	71.85	1	4	1	1	1	1	0	2	1	NA	1	0	0	1	1	0
345	1	2	2	2008/12/12 0:00	1	0	0	-1	-1	1	2	380.7	1112	32	0	0	1	0	0	0	0	0	0	NA	0	0	1	0	0	0	0	0	59.67	1	6.61	1	1	1	1	1	2	1	NA	1	0	0	1	0	0
346	2	1	1	2012/1/12 0:00	NA	NA	NA	NA	NA	NA	NA	NA	NA	NA	0	0	0	0	0	0	0	0	0	NA	0	0	0	0	0	0	0	0	65	2	12.6	0	1	1	1	1	2	1	NA	1	0	0	1	0	0
347	1	6	1	2008/7/31 0:00	NA	NA	NA	NA	NA	NA	NA	NA	NA	NA	0	0	0	0	0	0	0	0	0	NA	0	0	0	0	0	0	0	0	60.62	1	5.41	1	2	1	0	0	2	2	NA	1	0	0	1	0	0
348	1	2	1	2003/2/14 0:00	NA	NA	NA	NA	NA	NA	NA	NA	NA	NA	0	0	0	0	0	0	0	0	0	NA	0	0	0	0	0	0	0	0	63.21	1	2.66	1	1	1	1	2	2	1	NA	1	0	0	1	0	0
349	2	1	1	2012/4/13 0:00	NA	NA	NA	NA	NA	NA	NA	NA	NA	NA	0	0	0	0	0	0	0	0	0	NA	0	0	0	0	0	0	0	0	70.02	2	9.26	0	1	1	1	1	2	1	0	1	0	0	1	0	0
350	1	9	1	2004/9/9 0:00	NA	NA	NA	NA	NA	NA	NA	NA	NA	NA	0	0	0	0	0	0	0	0	0	NA	0	0	0	0	0	0	0	0	71.21	1	7.06	1	1	1	1	1	2	2	NA	1	0	0	1	0	0
351	1	2	1	2000/7/12 0:00	NA	NA	NA	NA	NA	NA	NA	NA	NA	NA	0	0	0	0	0	0	0	0	0	NA	0	0	0	0	0	0	0	0	71.58	1	3.46	1	NA	1	2	1	2	3	NA	1	0	0	1	1	0
352	2	NA	1	2012/3/6 0:00	NA	NA	NA	NA	NA	NA	NA	NA	NA	NA	0	0	0	0	0	0	0	0	0	NA	0	0	0	0	0	0	0	0	63.24	1	12.63	0	1	1	1	1	1	1	3	1	0	0	1	0	0
353	1	9	1	2008/10/29 0:00	NA	NA	NA	NA	NA	NA	NA	NA	NA	NA	0	0	0	0	0	0	0	0	0	NA	0	0	0	0	0	0	0	0	76.57	1	3.28	1	1	1	1	1	2	2	NA	1	0	0	1	0	0
354	1	2	1	2002/1/27 0:00	NA	NA	NA	NA	NA	NA	NA	NA	NA	NA	0	0	0	0	0	0	0	0	0	NA	0	0	0	0	0	0	0	0	77.05	1	2.55	1	1	1	1	2	2	1	NA	1	0	0	1	1	0
355	1	2	2	2007/1/23 0:00	2	0	0	-1	-1	2	2	1483.7	181	10.1	0	0	0	0	0	1	0	0	0	NA	0	0	1	0	0	0	0	0	66.6	1	6.7	1	1	1	1	1	2	2	NA	1	0	0	1	0	0
356	1	2	1	2006/9/7 0:00	NA	NA	NA	NA	NA	NA	NA	NA	NA	NA	0	0	0	0	0	0	0	0	0	NA	0	0	0	0	0	0	0	0	69.83	1	6.24	1	1	1	3	2	2	1	NA	1	0	0	1	0	0
357	2	NA	1	2012/4/26 0:00	NA	NA	NA	NA	NA	NA	NA	NA	NA	NA	0	0	0	0	0	0	0	0	0	NA	0	0	0	0	0	0	0	0	44.18	1	12.49	0	2	1	1	1	1	3	80	1	0	0	1	0	0
358	1	2	1	2004/8/5 0:00	NA	NA	NA	NA	NA	NA	NA	NA	NA	NA	0	0	0	0	0	0	0	0	0	NA	0	0	0	0	0	0	0	0	74.84	1	1.01	1	1	1	2	2	2	1	NA	1	0	0	1	1	0
359	2	1	1	2009/11/24 0:00	NA	NA	NA	NA	NA	NA	NA	NA	NA	NA	0	0	0	0	0	0	0	0	0	NA	0	0	0	0	0	0	0	0	63.51	2	10.32	0	1	1	1	1	2	1	NA	1	0	0	1	0	0
360	1	2	1	2004/1/24 0:00	NA	NA	NA	NA	NA	NA	NA	NA	NA	NA	0	0	0	0	0	0	0	0	0	NA	0	0	0	0	0	0	0	0	73.43	1	3.95	1	1	1	2	1	2	1	NA	1	0	0	1	0	0
361	1	3	1	2003/10/22 0:00	NA	NA	NA	NA	NA	NA	NA	NA	NA	NA	0	0	0	0	0	0	0	0	0	NA	0	0	0	0	0	0	0	0	63.22	1	3.93	1	1	1	1	1	1	3	80	1	0	0	1	1	0
362	2	NA	1	2012/2/16 0:00	NA	NA	NA	NA	NA	NA	NA	NA	NA	NA	0	0	0	0	0	0	0	0	0	NA	0	0	0	0	0	0	0	0	80.24	1	12.34	0	1	2	1	2	1	1	NA	1	0	0	1	0	0
363	2	1	1	2012/2/16 0:00	NA	NA	NA	NA	NA	NA	NA	NA	NA	NA	0	0	0	0	0	0	0	0	0	NA	0	0	0	0	0	0	0	0	61.66	2	5.78	0	1	2	1	2	1	1	NA	1	0	0	1	0	0
364	1	2	2	2005/1/27 0:00	2	0	0	-1	-1	1	2	3519.6	55756	82.6	0	0	0	0	0	1	0	0	0	1	0	1	0	0	0	0	0	0	75.8	1	1.3	1	1	1	1	1	2	3	NA	1	0	0	1	0	0
365	1	2	1	2008/2/6 0:00	NA	NA	NA	NA	NA	NA	NA	NA	NA	NA	0	0	0	0	0	0	0	0	0	NA	0	0	0	0	0	0	0	0	75.87	2	8.46	1	1	1	1	1	2	1	NA	1	0	0	1	0	0
366	1	3	1	2010/2/25 0:00	NA	NA	NA	NA	NA	NA	NA	NA	NA	NA	0	0	0	0	0	0	0	0	0	NA	0	0	0	0	0	0	0	0	64.75	1	6.92	1	1	1	2	2	2	1	NA	1	0	0	1	0	0
367	1	2	1	2005/8/26 0:00	NA	NA	NA	NA	NA	NA	NA	NA	NA	NA	0	0	0	0	0	0	0	0	0	NA	0	0	0	0	0	0	0	0	71.11	2	0.8	1	1	1	1	1	2	1	NA	1	0	0	1	1	0
368	1	9	1	2004/6/2 0:00	NA	NA	NA	NA	NA	NA	NA	NA	NA	NA	0	0	0	0	0	0	0	0	0	NA	0	0	0	0	0	0	0	0	66.49	1	3.82	1	1	1	3	2	2	2	NA	1	0	0	1	0	0
369	1	2	1	2006/7/18 0:00	NA	NA	NA	NA	NA	NA	NA	NA	NA	NA	0	0	0	0	0	0	0	0	0	NA	0	0	0	0	0	0	0	0	51.61	1	6.38	1	1	1	1	1	2	3	NA	1	0	0	1	0	0
370	1	3	1	2008/2/28 0:00	NA	NA	NA	NA	NA	NA	NA	NA	NA	NA	0	0	0	0	0	0	0	0	0	NA	0	0	0	0	0	0	0	0	65.09	2	8.58	1	1	1	2	2	2	1	NA	1	0	0	1	0	0
371	2	1	1	2012/1/13 0:00	NA	NA	NA	NA	NA	NA	NA	NA	NA	NA	0	0	0	0	0	0	0	0	0	NA	0	0	0	0	0	0	0	0	58.53	2	11.61	0	1	1	1	1	2	1	NA	1	0	0	1	1	0
372	1	2	1	2001/9/14 0:00	NA	NA	NA	NA	NA	NA	NA	NA	NA	NA	0	0	0	0	0	0	0	0	0	NA	0	0	0	0	0	0	0	0	69.85	1	2.24	1	2	1	1	1	2	1	NA	1	0	0	1	0	0
373	1	9	1	2005/9/15 0:00	NA	NA	NA	NA	NA	NA	NA	NA	NA	NA	0	0	0	0	0	0	0	0	0	NA	0	0	0	0	0	0	0	0	66.24	2	2.15	1	6	1	1	1	1	1	3	1	0	0	1	1	0
374	1	3	1	2010/3/19 0:00	NA	NA	NA	NA	NA	NA	NA	NA	NA	NA	0	0	0	0	0	0	0	0	0	NA	0	0	0	0	0	0	0	0	65.2	1	9.46	1	1	1	2	2	2	3	NA	1	0	0	1	0	0
375	1	2	1	2004/12/31 0:00	NA	NA	NA	NA	NA	NA	NA	NA	NA	NA	0	0	0	0	0	0	0	0	0	NA	0	0	0	0	0	0	0	0	72.82	1	4.41	1	1	1	2	2	2	2	NA	1	0	0	1	1	0
376	1	2	1	2009/1/20 0:00	NA	NA	NA	NA	NA	NA	NA	NA	NA	NA	0	0	0	0	0	0	0	0	0	NA	0	0	0	0	0	0	0	0	72.4	1	6.54	1	1	1	1	1	2	1	NA	1	0	0	1	0	0
377	1	3	1	2005/1/19 0:00	NA	NA	NA	NA	NA	NA	NA	NA	NA	NA	0	0	0	0	0	0	0	0	0	NA	0	0	0	0	0	0	0	0	63.81	2	1.19	1	1	1	1	1	1	1	3	1	0	0	1	0	0
378	1	3	1	2004/2/13 0:00	NA	NA	NA	NA	NA	NA	NA	NA	NA	NA	0	0	0	0	0	0	0	0	0	NA	0	0	0	0	0	0	0	0	73.95	1	3.46	1	1	1	1	2	1	3	80	1	0	0	1	0	0
379	1	2	2	2002/3/12 0:00	0	0	3	16	1	2	1	1400	617	27.1	0	0	0	0	0	0	0	0	1	NA	0	1	0	0	0	0	0	0	59.34	1	1.63	1	1	1	1	1	2	1	NA	1	0	0	1	1	0
380	1	3	1	2005/10/24 0:00	NA	NA	NA	NA	NA	NA	NA	NA	NA	NA	0	0	0	0	0	0	0	0	0	NA	0	0	0	0	0	0	0	0	67.2	1	5.14	1	2	2	1	2	1	1	NA	1	0	0	1	0	0
381	1	9	1	2003/4/1 0:00	NA	NA	NA	NA	NA	NA	NA	NA	NA	NA	0	0	0	0	0	0	0	0	0	NA	0	0	0	0	0	0	0	0	67.24	1	2.41	1	1	1	1	1	1	3	80	1	0	0	1	0	0
382	1	2	1	2004/5/27 0:00	NA	NA	NA	NA	NA	NA	NA	NA	NA	NA	0	0	0	0	0	0	0	0	0	NA	0	0	0	0	0	0	0	0	67.48	2	3.49	1	1	2	2	2	1	1	NA	1	0	0	1	1	0
383	2	1	1	2012/2/1 0:00	NA	NA	NA	NA	NA	NA	NA	NA	NA	NA	0	0	0	0	0	0	0	0	0	NA	0	0	0	0	0	0	0	0	86.54	1	6.42	0	1	1	2	2	2	1	NA	1	0	0	1	1	0
384	1	2	1	2001/11/7 0:00	NA	NA	NA	NA	NA	NA	NA	NA	NA	NA	0	0	0	0	0	0	0	0	0	NA	0	0	0	0	0	0	0	0	65.34	2	2.92	1	1	1	1	2	2	1	NA	1	0	0	1	1	0
385	1	2	1	2005/5/9 0:00	NA	NA	NA	NA	NA	NA	NA	NA	NA	NA	0	0	0	0	0	0	0	0	0	NA	0	0	0	0	0	0	0	0	78.58	1	5.3	1	1	1	2	2	2	1	NA	1	0	0	1	1	0
386	1	2	1	2010/11/29 0:00	NA	NA	NA	NA	NA	NA	NA	NA	NA	NA	0	0	0	0	0	0	0	0	0	NA	0	0	0	0	0	0	0	0	67.09	1	4.57	1	1	1	1	1	2	1	NA	1	0	0	1	0	0
387	1	3	1	2004/12/3 0:00	NA	NA	NA	NA	NA	NA	NA	NA	NA	NA	0	0	0	0	0	0	0	0	0	NA	0	0	0	0	0	0	0	0	65.33	1	3.86	1	NA	1	1	2	2	3	NA	1	0	0	1	0	0
388	1	2	1	2007/4/8 0:00	NA	NA	NA	NA	NA	NA	NA	NA	NA	NA	0	0	0	0	0	0	0	0	0	NA	0	0	0	0	0	0	0	0	75.75	1	6.3	1	2	1	1	1	1	2	60	1	0	0	1	1	0
389	2	1	1	2009/11/19 0:00	NA	NA	NA	NA	NA	NA	NA	NA	NA	NA	0	0	0	0	0	0	0	0	0	NA	0	0	0	0	0	0	0	0	63.03	2	11.67	0	1	1	1	1	2	1	0	1	0	0	1	1	0
390	1	2	1	2007/12/1 0:00	NA	NA	NA	NA	NA	NA	NA	NA	NA	NA	0	0	0	0	0	0	0	0	0	NA	0	0	0	0	0	0	0	0	64.56	2	6.15	1	2	1	1	1	2	1	NA	1	0	0	1	0	0
391	1	3	1	2006/9/9 0:00	NA	NA	NA	NA	NA	NA	NA	NA	NA	NA	0	0	0	0	0	0	0	0	0	NA	0	0	0	0	0	0	0	0	59.31	1	5.66	1	1	1	1	1	2	1	NA	1	0	0	1	0	0
392	1	9	1	2004/2/29 0:00	NA	NA	NA	NA	NA	NA	NA	NA	NA	NA	0	0	0	0	0	0	0	0	0	NA	0	0	0	0	0	0	0	0	71.53	1	3.18	1	1	1	2	2	1	1	0	1	0	0	1	0	0
393	0	0	1	2009/1/16 0:00	NA	NA	NA	NA	NA	NA	NA	NA	NA	NA	0	0	0	0	0	0	0	0	0	NA	0	0	0	0	0	0	0	0	76.96	1	5.77	0	2	1	1	0	2	2	NA	1	0	0	1	0	0
394	1	2	1	2007/1/5 0:00	NA	NA	NA	NA	NA	NA	NA	NA	NA	NA	0	0	0	0	0	0	0	0	0	NA	0	0	0	0	0	0	0	0	68.72	2	4.91	1	2	1	0	0	2	1	NA	1	0	0	1	0	0
395	2	1	1	2012/3/23 0:00	NA	NA	NA	NA	NA	NA	NA	NA	NA	NA	0	0	0	0	0	0	0	0	0	NA	0	0	0	0	0	0	0	0	61.6	1	5.63	0	2	2	1	2	1	1	NA	1	0	0	1	0	0
396	1	2	1	2005/11/28 0:00	NA	NA	NA	NA	NA	NA	NA	NA	NA	NA	0	0	0	0	0	0	0	0	0	NA	0	0	0	0	0	0	0	0	70.75	1	5.04	1	1	1	2	2	2	1	NA	1	0	0	1	1	0
397	1	9	1	2005/1/24 0:00	NA	NA	NA	NA	NA	NA	NA	NA	NA	NA	0	0	0	0	0	0	0	0	0	NA	0	0	0	0	0	0	0	0	74.68	1	1.6	1	1	1	1	1	2	1	NA	1	0	0	1	1	0
398	1	9	1	2011/3/14 0:00	NA	NA	NA	NA	NA	NA	NA	NA	NA	NA	0	0	0	0	0	0	0	0	0	NA	0	0	0	0	0	0	0	0	66.43	2	8.9	1	1	1	1	1	2	1	NA	1	0	0	1	0	0
399	1	2	1	2008/4/23 0:00	NA	NA	NA	NA	NA	NA	NA	NA	NA	NA	0	0	0	0	0	0	0	0	0	NA	0	0	0	0	0	0	0	0	53.41	1	7.13	1	1	1	1	1	2	1	NA	1	0	0	1	0	0
400	1	9	1	2003/6/26 0:00	NA	NA	NA	NA	NA	NA	NA	NA	NA	NA	0	0	0	0	0	0	0	0	0	NA	0	0	0	0	0	0	0	0	73.06	1	2.31	1	2	1	1	1	2	1	NA	1	0	0	1	1	0
401	1	2	1	2001/4/24 0:00	NA	NA	NA	NA	NA	NA	NA	NA	NA	NA	0	0	0	0	0	0	0	0	0	NA	0	0	0	0	0	0	0	0	72.95	1	2.3	1	1	1	1	2	2	1	NA	1	0	0	1	0	0
402	1	2	2	2002/12/1 0:00	3	0	0	-1	-1	2	2	640700	289	11.3	0	0	0	0	0	1	0	0	0	1	0	0	0	0	0	1	0	0	57.14	1	1.8	1	1	2	1	2	1	1	NA	1	0	0	1	1	0
403	1	9	1	2003/9/3 0:00	NA	NA	NA	NA	NA	NA	NA	NA	NA	NA	0	0	0	0	0	0	0	0	0	NA	0	0	0	0	0	0	0	0	77.21	2	2.69	1	1	1	1	1	2	1	NA	1	0	0	1	1	0
404	1	9	1	2007/9/17 0:00	NA	NA	NA	NA	NA	NA	NA	NA	NA	NA	0	0	0	0	0	0	0	0	0	NA	0	0	0	0	0	0	0	0	68.16	1	6.33	1	1	1	2	1	2	1	NA	1	0	0	1	1	0
405	1	2	2	2006/8/18 0:00	2	0	0	-1	-1	1	2	5	20	0	0	0	0	0	0	1	0	0	0	NA	0	0	1	0	0	0	0	0	52.9	1	6.72	1	1	2	1	2	2	1	NA	1	0	0	1	1	0
406	1	3	1	2004/12/29 0:00	NA	NA	NA	NA	NA	NA	NA	NA	NA	NA	0	0	0	0	0	0	0	0	0	NA	0	0	0	0	0	0	0	0	65.08	2	3.33	1	1	1	3	2	2	1	NA	1	0	0	1	1	0
407	2	1	1	2012/3/14 0:00	NA	NA	NA	NA	NA	NA	NA	NA	NA	NA	0	0	0	0	0	0	0	0	0	NA	0	0	0	0	0	0	0	0	58.28	2	11.56	0	1	1	1	1	2	1	NA	1	0	0	1	0	0
408	1	2	1	2007/8/1 0:00	NA	NA	NA	NA	NA	NA	NA	NA	NA	NA	0	0	0	0	0	0	0	0	0	NA	0	0	0	0	0	0	0	0	71.55	1	7.56	1	1	1	1	1	2	3	NA	1	0	0	1	1	0
409	2	1	1	2011/10/19 0:00	NA	NA	NA	NA	NA	NA	NA	NA	NA	NA	0	0	0	0	0	0	0	0	0	NA	0	0	0	0	0	0	0	0	69.29	1	10.66	0	1	1	3	2	2	1	NA	1	0	0	1	1	0
410	1	2	1	2008/7/4 0:00	NA	NA	NA	NA	NA	NA	NA	NA	NA	NA	0	0	0	0	0	0	0	0	0	NA	0	0	0	0	0	0	0	0	76.46	2	7.05	1	1	1	0	1	2	1	NA	1	0	0	1	0	0
411	2	1	1	2012/4/18 0:00	NA	NA	NA	NA	NA	NA	NA	NA	NA	NA	0	0	0	0	0	0	0	0	0	NA	0	0	0	0	0	0	0	0	63.96	1	11.65	0	1	1	1	1	2	1	NA	1	0	0	1	1	0
412	1	2	1	2008/6/16 0:00	NA	NA	NA	NA	NA	NA	NA	NA	NA	NA	0	0	0	0	0	0	0	0	0	NA	0	0	0	0	0	0	0	0	78.51	2	2.16	1	4	1	1	2	2	1	NA	1	0	0	1	0	0
413	1	2	1	2005/6/7 0:00	NA	NA	NA	NA	NA	NA	NA	NA	NA	NA	0	0	0	0	0	0	0	0	0	NA	0	0	0	0	0	0	0	0	66.69	1	4.28	1	1	1	0	1	2	1	NA	1	0	0	1	1	0
414	1	2	1	2007/2/13 0:00	NA	NA	NA	NA	NA	NA	NA	NA	NA	NA	0	0	0	0	0	0	0	0	0	NA	0	0	0	0	0	0	0	0	68.34	1	6.18	1	1	1	0	2	2	1	NA	1	0	0	1	1	0
415	1	2	2	2003/2/13 0:00	3	0	0	-1	-1	1	2	192	21	31.7	0	0	0	0	0	1	0	0	0	1	0	0	1	0	0	0	0	0	70.3	1	2.09	1	2	1	2	2	2	1	NA	1	0	0	1	0	0
416	1	3	1	2008/2/1 0:00	NA	NA	NA	NA	NA	NA	NA	NA	NA	NA	0	0	0	0	0	0	0	0	0	NA	0	0	0	0	0	0	0	0	62.89	2	4.35	1	1	1	2	2	2	1	NA	1	0	0	1	0	0
417	1	2	1	2007/11/21 0:00	NA	NA	NA	NA	NA	NA	NA	NA	NA	NA	0	0	0	0	0	0	0	0	0	NA	0	0	0	0	0	0	0	0	70.7	1	2.67	1	1	1	2	2	2	2	NA	1	0	0	1	1	0
418	2	1	1	2012/3/2 0:00	NA	NA	NA	NA	NA	NA	NA	NA	NA	NA	0	0	0	0	0	0	0	0	0	NA	0	0	0	0	0	0	0	0	60.51	2	8.48	0	1	1	1	2	2	1	NA	1	0	0	1	1	0
419	1	2	1	2007/1/23 0:00	NA	NA	NA	NA	NA	NA	NA	NA	NA	NA	0	0	0	0	0	0	0	0	0	NA	0	0	0	0	0	0	0	0	51.49	1	5.87	1	2	2	1	2	1	2	NA	1	0	0	1	1	0
420	1	0	1	2003/10/23 0:00	NA	NA	NA	NA	NA	NA	NA	NA	NA	NA	0	0	0	0	0	0	0	0	0	NA	0	0	0	0	0	0	0	0	55.36	1	1.32	1	1	2	1	2	1	1	NA	1	0	0	1	0	0
421	2	1	1	2011/7/6 0:00	NA	NA	NA	NA	NA	NA	NA	NA	NA	NA	0	0	0	0	0	0	0	0	0	NA	0	0	0	0	0	0	0	0	59.21	1	4.64	0	5	1	2	2	1	3	240	1	0	0	1	0	0
422	2	1	1	2012/2/8 0:00	NA	NA	NA	NA	NA	NA	NA	NA	NA	NA	0	0	0	0	0	0	0	0	0	NA	0	0	0	0	0	0	0	0	70.91	1	8.29	0	1	1	1	1	2	3	NA	1	0	0	1	0	0
423	2	1	1	2012/2/10 0:00	NA	NA	NA	NA	NA	NA	NA	NA	NA	NA	0	0	0	0	0	0	0	0	0	NA	0	0	0	0	0	0	0	0	67.15	1	10.59	0	2	1	2	2	2	2	50	1	0	0	1	0	0
424	1	2	2	2005/1/20 0:00	3	0	0	10	3	1	2	1020	841	76.1	0	0	0	0	0	1	1	0	0	4	0	0	1	0	0	0	0	0	63.56	1	5.72	1	1	1	1	3	2	1	NA	1	0	0	1	1	0
425	2	1	1	2012/1/20 0:00	NA	NA	NA	NA	NA	NA	NA	NA	NA	NA	0	0	0	0	0	0	0	0	0	NA	0	0	0	0	0	0	0	0	65.77	1	11.6	0	1	2	1	2	2	1	20	1	0	0	1	1	0
426	2	1	1	2012/2/20 0:00	NA	NA	NA	NA	NA	NA	NA	NA	NA	NA	0	0	0	0	0	0	0	0	0	NA	0	0	0	0	0	0	0	0	76.65	1	11.49	0	1	1	1	1	2	3	NA	1	0	0	1	0	0
427	2	1	1	2012/4/24 0:00	NA	NA	NA	NA	NA	NA	NA	NA	NA	NA	0	0	0	0	0	0	0	0	0	NA	0	0	0	0	0	0	0	0	71.23	1	10.63	0	1	1	1	2	2	1	40	1	0	0	1	0	0
428	0	0	1	2001/6/20 0:00	NA	NA	NA	NA	NA	NA	NA	NA	NA	NA	0	0	0	0	0	0	0	0	0	NA	0	0	0	0	0	0	0	0	82.76	1	0.07	0	1	1	2	2	1	1	0	1	0	0	1	1	0
429	2	1	1	2012/1/27 0:00	NA	NA	NA	NA	NA	NA	NA	NA	NA	NA	0	0	0	0	0	0	0	0	0	NA	0	0	0	0	0	0	0	0	58.86	1	11.52	0	1	1	1	1	2	1	NA	1	0	0	1	1	0
430	2	1	1	2012/3/28 0:00	NA	NA	NA	NA	NA	NA	NA	NA	NA	NA	0	0	0	0	0	0	0	0	0	NA	0	0	0	0	0	0	0	0	73.62	1	6.31	0	1	1	2	2	2	3	100	1	0	0	1	0	0
431	2	1	1	2012/3/29 0:00	NA	NA	NA	NA	NA	NA	NA	NA	NA	NA	0	0	0	0	0	0	0	0	0	NA	0	0	0	0	0	0	0	0	69.08	2	11.11	0	1	1	2	2	2	1	NA	1	0	0	1	0	0
432	1	3	1	2006/10/18 0:00	NA	NA	NA	NA	NA	NA	NA	NA	NA	NA	0	0	0	0	0	0	0	0	0	NA	0	0	0	0	0	0	0	0	71.5	2	5.2	1	1	1	1	1	2	1	NA	1	0	0	1	0	0
433	1	2	1	2005/1/17 0:00	NA	NA	NA	NA	NA	NA	NA	NA	NA	NA	0	0	0	0	0	0	0	0	0	NA	0	0	0	0	0	0	0	0	56.53	2	3.96	1	1	2	1	2	1	1	NA	1	0	0	1	1	0
434	1	2	1	2003/11/5 0:00	NA	NA	NA	NA	NA	NA	NA	NA	NA	NA	0	0	0	0	0	0	0	0	0	NA	0	0	0	0	0	0	0	0	63.57	1	4.85	1	1	1	1	2	2	1	NA	1	0	0	1	1	0
435	1	9	1	2001/8/15 0:00	NA	NA	NA	NA	NA	NA	NA	NA	NA	NA	0	0	0	0	0	0	0	0	0	NA	0	0	0	0	0	0	0	0	78.93	2	3.1	1	1	1	1	1	2	1	NA	1	0	0	1	1	0
436	0	0	1	2007/12/31 0:00	NA	NA	NA	NA	NA	NA	NA	NA	NA	NA	0	0	0	0	0	0	0	0	0	NA	0	0	0	0	0	0	0	0	55.67	2	9.24	0	1	2	1	2	1	1	NA	1	0	0	1	1	0
437	1	9	1	2002/3/14 0:00	NA	NA	NA	NA	NA	NA	NA	NA	NA	NA	0	0	0	0	0	0	0	0	0	NA	0	0	0	0	0	0	0	0	64.49	1	0.56	1	2	1	1	2	2	1	NA	1	0	0	1	0	0
438	1	2	2	2004/11/26 0:00	2	0	2	76	2	1	1	5.7	1711	0	0	0	0	0	0	1	0	0	0	3	0	1	0	0	0	0	0	0	71.05	1	3.63	1	1	2	1	2	1	2	NA	1	0	0	1	1	0
439	1	2	1	2004/8/19 0:00	NA	NA	NA	NA	NA	NA	NA	NA	NA	NA	0	0	0	0	0	0	0	0	0	NA	0	0	0	0	0	0	0	0	70.66	1	1.7	1	1	1	2	2	2	2	NA	1	0	0	1	0	0
440	1	2	1	2005/10/26 0:00	NA	NA	NA	NA	NA	NA	NA	NA	NA	NA	0	0	0	0	0	0	0	0	0	NA	0	0	0	0	0	0	0	0	58.36	1	3.96	1	1	1	2	2	2	1	NA	1	0	0	1	1	0
441	1	2	1	2001/8/12 0:00	NA	NA	NA	NA	NA	NA	NA	NA	NA	NA	0	0	0	0	0	0	0	0	0	NA	0	0	0	0	0	0	0	0	67.06	2	1.95	1	1	1	1	1	2	1	NA	1	0	0	1	1	0
442	1	0	1	2006/3/9 0:00	NA	NA	NA	NA	NA	NA	NA	NA	NA	NA	0	0	0	0	0	0	0	0	0	NA	0	0	0	0	0	0	0	0	71.38	1	4.38	1	1	1	1	2	2	1	NA	1	0	0	1	0	0
443	2	1	1	2012/1/6 0:00	NA	NA	NA	NA	NA	NA	NA	NA	NA	NA	0	0	0	0	0	0	0	0	0	NA	0	0	0	0	0	0	0	0	70.19	2	11.03	0	1	1	1	1	2	1	NA	1	0	0	1	1	0
444	2	1	1	2012/4/17 0:00	NA	NA	NA	NA	NA	NA	NA	NA	NA	NA	0	0	0	0	0	0	0	0	0	NA	0	0	0	0	0	0	0	0	69.22	2	10.4	0	1	1	2	2	2	1	NA	1	0	0	1	0	0
445	1	2	1	2001/8/27 0:00	NA	NA	NA	NA	NA	NA	NA	NA	NA	NA	0	0	0	0	0	0	0	0	0	NA	0	0	0	0	0	0	0	0	70	2	1.92	1	1	1	3	2	2	1	NA	1	0	0	1	1	0
446	2	NA	1	2012/2/2 0:00	NA	NA	NA	NA	NA	NA	NA	NA	NA	NA	0	0	0	0	0	0	0	0	0	NA	0	0	0	0	0	0	0	0	65.51	1	11.36	0	1	1	3	2	1	2	60	1	0	0	1	1	0
447	2	1	1	2009/9/30 0:00	NA	NA	NA	NA	NA	NA	NA	NA	NA	NA	0	0	0	0	0	0	0	0	0	NA	0	0	0	0	0	0	0	0	58.25	1	11.36	0	1	1	1	2	2	1	NA	1	0	0	1	0	0
448	0	0	1	2007/12/12 0:00	NA	NA	NA	NA	NA	NA	NA	NA	NA	NA	0	0	0	0	0	0	0	0	0	NA	0	0	0	0	0	0	0	0	64.65	1	6.34	0	1	1	1	1	1	3	80	1	0	0	1	1	0
449	1	2	1	2008/8/7 0:00	NA	NA	NA	NA	NA	NA	NA	NA	NA	NA	0	0	0	0	0	0	0	0	0	NA	0	0	0	0	0	0	0	0	78.59	1	8.07	1	2	1	2	2	2	1	NA	1	0	0	1	1	0
450	2	1	1	2011/11/25 0:00	NA	NA	NA	NA	NA	NA	NA	NA	NA	NA	0	0	0	0	0	0	0	0	0	NA	0	0	0	0	0	0	0	0	58.28	1	11.05	0	1	1	2	2	2	1	NA	1	0	0	1	0	0
451	2	1	1	2009/11/24 0:00	NA	NA	NA	NA	NA	NA	NA	NA	NA	NA	0	0	0	0	0	0	0	0	0	NA	0	0	0	0	0	0	0	0	57.99	2	11.23	0	1	1	1	1	2	1	NA	1	0	0	1	0	0
452	1	2	1	2012/1/13 0:00	NA	NA	NA	NA	NA	NA	NA	NA	NA	NA	0	0	0	0	0	0	0	0	0	NA	0	0	0	0	0	0	0	0	55.12	2	11.37	1	1	1	1	1	1	1	0	1	0	0	1	0	0
453	1	2	1	2007/2/20 0:00	NA	NA	NA	NA	NA	NA	NA	NA	NA	NA	0	0	0	0	0	0	0	0	0	NA	0	0	0	0	0	0	0	0	66.39	2	5.14	1	1	1	1	2	2	1	NA	1	0	0	1	1	0
454	1	2	1	2008/6/18 0:00	NA	NA	NA	NA	NA	NA	NA	NA	NA	NA	0	0	0	0	0	0	0	0	0	NA	0	0	0	0	0	0	0	0	68.47	1	6.73	1	2	1	1	2	2	1	NA	1	0	0	1	0	0
455	2	1	1	2009/2/28 0:00	NA	NA	NA	NA	NA	NA	NA	NA	NA	NA	0	0	0	0	0	0	0	0	0	NA	0	0	0	0	0	0	0	0	64.48	2	11.2	0	1	1	0	1	2	1	NA	1	0	0	1	0	0
456	1	2	1	2001/11/4 0:00	NA	NA	NA	NA	NA	NA	NA	NA	NA	NA	0	0	0	0	0	0	0	0	0	NA	0	0	0	0	0	0	0	0	59.65	1	5.1	1	1	1	1	1	2	3	NA	1	0	0	1	0	0
457	1	2	1	2005/3/2 0:00	NA	NA	NA	NA	NA	NA	NA	NA	NA	NA	0	0	0	0	0	0	0	0	0	NA	0	0	0	0	0	0	0	0	70.73	1	3.5	1	1	1	1	1	2	3	NA	1	0	0	1	1	0
458	1	3	1	2004/1/13 0:00	NA	NA	NA	NA	NA	NA	NA	NA	NA	NA	0	0	0	0	0	0	0	0	0	NA	0	0	0	0	0	0	0	0	68.82	2	2.2	1	1	1	1	1	2	1	NA	1	0	0	1	1	0
459	1	3	1	2005/8/1 0:00	NA	NA	NA	NA	NA	NA	NA	NA	NA	NA	0	0	0	0	0	0	0	0	0	NA	0	0	0	0	0	0	0	0	77.94	1	3.93	1	1	2	1	2	1	1	NA	1	0	0	1	1	0
460	2	NA	2	2011/11/28 0:00	0	0	1	40	1	1	2	3	22	18.3	1	0	0	0	0	0	0	0	0	4	0	1	0	0	0	0	0	0	47.49	1	10.96	0	1	2	1	2	1	1	NA	1	0	0	1	1	0
461	1	2	1	2011/6/9 0:00	NA	NA	NA	NA	NA	NA	NA	NA	NA	NA	0	0	0	0	0	0	0	0	0	NA	0	0	0	0	0	0	0	0	60.69	1	10.32	1	1	1	1	1	1	3	80	1	0	0	1	1	0
462	1	2	2	2006/1/13 0:00	1	0	0	38	1	2	2	194521.4	39093	4.8	0	0	0	0	0	0	0	1	0	NA	0	0	0	0	0	0	1	0	67.78	2	4.72	1	1	1	2	2	2	1	NA	1	0	0	1	0	0
463	1	2	1	2004/7/14 0:00	NA	NA	NA	NA	NA	NA	NA	NA	NA	NA	0	0	0	0	0	0	0	0	0	NA	0	0	0	0	0	0	0	0	74.72	1	3.01	1	1	1	1	1	2	2	NA	1	0	0	1	1	0
464	1	3	1	2003/12/9 0:00	NA	NA	NA	NA	NA	NA	NA	NA	NA	NA	0	0	0	0	0	0	0	0	0	NA	0	0	0	0	0	0	0	0	75.35	1	1.97	1	1	1	1	1	2	1	NA	1	0	0	1	0	0
465	1	9	1	2005/2/21 0:00	NA	NA	NA	NA	NA	NA	NA	NA	NA	NA	0	0	0	0	0	0	0	0	0	NA	0	0	0	0	0	0	0	0	75.74	2	3.97	1	1	1	2	2	2	1	NA	1	0	0	1	1	0
466	2	1	1	2012/2/14 0:00	NA	NA	NA	NA	NA	NA	NA	NA	NA	NA	0	0	0	0	0	0	0	0	0	NA	0	0	0	0	0	0	0	0	62.06	1	11.09	0	1	1	1	1	2	1	NA	1	0	0	1	1	0
467	2	1	1	2012/3/12 0:00	NA	NA	NA	NA	NA	NA	NA	NA	NA	NA	0	0	0	0	0	0	0	0	0	NA	0	0	0	0	0	0	0	0	85.8	1	8.96	0	1	1	1	2	2	1	NA	1	0	0	1	1	0
468	1	2	2	2006/4/18 0:00	2	0	0	-1	-1	2	2	12838	1280	18.5	0	0	0	0	0	0	0	0	1	NA	0	0	1	0	0	0	0	0	71.52	2	4.62	1	2	1	1	1	2	1	NA	1	0	0	1	1	0
469	1	3	1	2004/4/21 0:00	NA	NA	NA	NA	NA	NA	NA	NA	NA	NA	0	0	0	0	0	0	0	0	0	NA	0	0	0	0	0	0	0	0	50.45	1	2.55	1	2	1	1	1	2	1	NA	1	0	0	1	1	0
470	1	2	1	2004/5/7 0:00	NA	NA	NA	NA	NA	NA	NA	NA	NA	NA	0	0	0	0	0	0	0	0	0	NA	0	0	0	0	0	0	0	0	62.26	1	2.12	1	1	1	2	2	2	1	NA	1	0	0	1	0	0
471	1	2	1	2008/12/24 0:00	NA	NA	NA	NA	NA	NA	NA	NA	NA	NA	0	0	0	0	0	0	0	0	0	NA	0	0	0	0	0	0	0	0	65.89	1	7.84	1	1	1	1	1	2	1	NA	1	0	0	1	1	0
472	1	9	1	2011/5/13 0:00	NA	NA	NA	NA	NA	NA	NA	NA	NA	NA	0	0	0	0	0	0	0	0	0	NA	0	0	0	0	0	0	0	0	58.05	2	9.62	1	1	1	2	2	2	1	0	1	0	0	1	1	0
473	1	2	2	2004/7/7 0:00	3	0	0	-1	-1	1	2	249.2	25	0.5	0	0	0	0	0	1	0	0	0	1	0	0	1	0	0	0	0	0	69.72	1	4.29	1	NA	1	2	2	2	1	NA	1	0	0	1	1	0
474	1	2	1	2003/2/2 0:00	NA	NA	NA	NA	NA	NA	NA	NA	NA	NA	0	0	0	0	0	0	0	0	1	NA	0	0	0	0	1	0	0	0	64.65	2	1.06	1	1	1	1	1	2	1	NA	1	0	0	1	0	0
475	2	NA	1	2011/11/25 0:00	NA	NA	NA	NA	NA	NA	NA	NA	NA	NA	0	0	0	0	0	0	0	0	0	NA	0	0	0	0	0	0	0	0	60.51	1	10.94	0	1	1	1	1	1	3	80	1	0	0	1	1	0
476	1	9	1	2002/3/28 0:00	NA	NA	NA	NA	NA	NA	NA	NA	NA	NA	0	0	0	0	0	0	0	0	0	NA	0	0	0	0	0	0	0	0	71.28	1	0.29	1	1	1	1	1	2	2	NA	1	0	0	1	1	0
477	1	2	2	2005/8/4 0:00	1	0	0	16	4	1	1	127.5	13	13	0	0	0	0	1	0	0	0	0	3	0	0	1	0	0	0	0	0	69.87	2	4.16	1	1	1	2	2	2	1	NA	1	0	0	1	1	0
478	2	1	1	2012/3/21 0:00	NA	NA	NA	NA	NA	NA	NA	NA	NA	NA	0	0	0	0	0	0	0	0	0	NA	0	0	0	0	0	0	0	0	59.57	1	6.99	0	1	1	1	1	2	1	NA	1	0	0	1	0	0
479	2	1	1	2012/5/8 0:00	NA	NA	NA	NA	NA	NA	NA	NA	NA	NA	0	0	0	0	0	0	0	0	0	NA	0	0	0	0	0	0	0	0	60.14	1	10.93	0	1	1	2	3	2	2	NA	1	0	0	1	1	0
480	2	1	1	2012/3/8 0:00	NA	NA	NA	NA	NA	NA	NA	NA	NA	NA	0	0	0	0	0	0	0	0	0	NA	0	0	0	0	0	0	0	0	64.65	2	5.28	0	NA	1	1	1	2	1	NA	1	0	0	1	0	0
481	1	2	1	2007/12/8 0:00	NA	NA	NA	NA	NA	NA	NA	NA	NA	NA	0	0	0	0	0	0	0	0	0	NA	0	0	0	0	0	0	0	0	63.35	1	3.98	1	1	1	1	2	1	1	3	1	0	0	1	1	0
482	2	NA	1	2012/4/24 0:00	NA	NA	NA	NA	NA	NA	NA	NA	NA	NA	0	0	0	0	0	0	0	0	0	NA	0	0	0	0	0	0	0	0	56.94	1	6.8	0	1	2	1	2	1	1	NA	1	0	0	1	0	0
483	1	9	1	2003/12/22 0:00	NA	NA	NA	NA	NA	NA	NA	NA	NA	NA	0	0	0	0	0	0	0	0	0	NA	0	0	0	0	0	0	0	0	47.32	1	0.68	1	1	1	1	1	2	1	NA	1	0	0	1	1	0
484	1	9	1	2008/2/21 0:00	NA	NA	NA	NA	NA	NA	NA	NA	NA	NA	0	0	0	0	0	0	0	0	0	NA	0	0	0	0	0	0	0	0	80.8	1	7.22	1	1	1	1	1	2	1	NA	1	0	0	1	1	0
485	1	2	1	2008/6/3 0:00	NA	NA	NA	NA	NA	NA	NA	NA	NA	NA	0	0	0	0	0	0	0	0	0	NA	0	0	0	0	0	0	0	0	75.82	1	5	1	1	1	0	0	2	1	NA	1	0	0	1	0	0
486	1	3	1	2004/1/23 0:00	NA	NA	NA	NA	NA	NA	NA	NA	NA	NA	0	0	0	0	0	0	0	0	0	NA	0	0	0	0	0	0	0	0	70.44	1	2.37	1	2	1	2	3	2	1	NA	1	0	0	1	0	0
487	2	1	1	2012/5/11 0:00	NA	NA	NA	NA	NA	NA	NA	NA	NA	NA	0	0	0	0	0	0	0	0	0	NA	0	0	0	0	0	0	0	0	68.55	2	10.86	0	1	2	1	2	1	1	NA	1	0	0	1	1	0
488	1	2	1	2010/9/1 0:00	NA	NA	NA	NA	NA	NA	NA	NA	NA	NA	0	0	0	0	0	0	0	0	0	NA	0	0	0	0	0	0	0	0	62.44	2	6	1	1	1	1	1	2	1	NA	1	0	0	1	1	0
489	1	2	1	2009/12/15 0:00	NA	NA	NA	NA	NA	NA	NA	NA	NA	NA	0	0	0	0	0	0	0	0	0	NA	0	0	0	0	0	0	0	0	67.17	1	7.95	1	2	1	1	1	2	3	NA	1	0	0	1	1	0
490	2	1	1	2012/3/13 0:00	NA	NA	NA	NA	NA	NA	NA	NA	NA	NA	0	0	0	0	0	0	0	0	0	NA	0	0	0	0	0	0	0	0	74.06	2	9.03	0	1	1	1	2	2	1	0	1	0	0	1	0	0
491	1	2	1	2007/2/9 0:00	NA	NA	NA	NA	NA	NA	NA	NA	NA	NA	0	0	0	0	0	0	0	0	0	NA	0	0	0	0	0	0	0	0	71.82	1	7.06	1	1	1	2	2	2	2	NA	1	0	0	1	0	0
492	1	3	1	2003/8/13 0:00	NA	NA	NA	NA	NA	NA	NA	NA	NA	NA	0	0	0	0	0	0	0	0	0	NA	0	0	0	0	0	0	0	0	73.21	2	2.23	1	NA	1	1	1	2	1	NA	1	0	0	1	1	0
493	1	3	1	2009/3/12 0:00	NA	NA	NA	NA	NA	NA	NA	NA	NA	NA	0	0	0	0	0	0	0	0	0	NA	0	0	0	0	0	0	0	0	76.75	2	3.41	1	1	1	1	2	2	1	NA	1	0	0	1	1	0
494	1	2	1	2004/10/20 0:00	NA	NA	NA	NA	NA	NA	NA	NA	NA	NA	0	0	0	0	0	0	0	0	0	NA	0	0	0	0	0	0	0	0	67.01	1	2.76	1	1	1	2	2	2	3	NA	1	0	0	1	1	0
495	1	3	1	2003/11/20 0:00	NA	NA	NA	NA	NA	NA	NA	NA	NA	NA	0	0	0	0	0	0	0	0	0	NA	0	0	0	0	0	0	0	0	72.18	1	1.67	1	NA	1	2	2	2	1	NA	1	0	0	1	1	0
496	1	4	1	2009/1/19 0:00	NA	NA	NA	NA	NA	NA	NA	NA	NA	NA	0	0	0	0	0	0	0	0	0	NA	0	0	0	0	0	0	0	0	67.11	2	6.87	1	1	1	1	1	1	1	0	1	0	0	1	1	0
497	1	2	1	2002/12/19 0:00	NA	NA	NA	NA	NA	NA	NA	NA	NA	NA	0	0	0	0	0	0	0	0	0	NA	0	0	0	0	0	0	0	0	71.77	1	1.5	1	1	2	1	2	2	3	NA	1	0	0	1	1	0
498	2	1	1	2012/5/11 0:00	NA	NA	NA	NA	NA	NA	NA	NA	NA	NA	0	0	0	0	0	0	0	0	0	NA	0	0	0	0	0	0	0	0	67.01	2	10.76	0	1	1	1	1	2	1	NA	1	0	0	1	0	0
499	2	NA	1	2012/1/19 0:00	NA	NA	NA	NA	NA	NA	NA	NA	NA	NA	0	0	0	0	0	0	0	0	0	NA	0	0	0	0	0	0	0	0	55.26	1	10.79	0	1	2	1	2	1	1	NA	1	0	0	1	1	0
500	2	1	1	2012/3/8 0:00	NA	NA	NA	NA	NA	NA	NA	NA	NA	NA	0	0	0	0	0	0	0	0	0	NA	0	0	0	0	0	0	0	0	70.6	1	10.85	0	2	1	1	2	2	3	80	1	0	0	1	0	0
501	1	2	1	2009/3/17 0:00	NA	NA	NA	NA	NA	NA	NA	NA	NA	NA	0	0	0	0	0	0	0	0	0	NA	0	0	0	0	0	0	0	0	67.32	1	8.91	1	2	1	1	1	2	1	NA	1	0	0	1	1	0
502	2	1	1	2012/4/26 0:00	NA	NA	NA	NA	NA	NA	NA	NA	NA	NA	0	0	0	0	0	0	0	0	0	NA	0	0	0	0	0	0	0	0	63.57	1	10.73	0	1	1	2	2	2	3	200	1	0	0	1	0	0
503	1	2	1	2006/11/10 0:00	NA	NA	NA	NA	NA	NA	NA	NA	NA	NA	0	0	0	0	0	0	0	0	0	NA	0	0	0	0	0	0	0	0	78.25	1	4.69	1	1	1	1	1	2	1	NA	1	0	0	1	0	0
504	1	9	1	2008/6/5 0:00	NA	NA	NA	NA	NA	NA	NA	NA	NA	NA	0	0	0	0	0	0	0	0	0	NA	0	0	0	0	0	0	0	0	72.06	1	6.31	1	2	1	2	2	2	1	NA	1	0	0	1	0	0
505	1	2	1	2009/3/12 0:00	NA	NA	NA	NA	NA	NA	NA	NA	NA	NA	0	0	0	0	0	0	0	0	0	NA	0	0	0	0	0	0	0	0	77.75	2	4.37	1	1	1	1	1	2	1	NA	1	0	0	1	0	0
506	1	2	2	2006/6/2 0:00	1	0	0	0	0	1	1	3283.1	11106	64.4	0	0	0	0	0	1	1	0	0	NA	0	1	0	0	0	0	0	0	70.43	2	4.98	1	1	1	1	1	2	1	NA	1	0	0	1	0	0
507	1	2	1	2010/7/6 0:00	NA	NA	NA	NA	NA	NA	NA	NA	NA	NA	0	0	0	0	0	0	0	0	0	NA	0	0	0	0	0	0	0	0	59.74	1	7.92	1	1	1	2	2	2	3	NA	1	0	0	1	0	0
508	1	3	1	2009/10/7 0:00	NA	NA	NA	NA	NA	NA	NA	NA	NA	NA	0	0	0	0	0	0	0	0	0	NA	0	0	0	0	0	0	0	0	74.15	2	7.88	1	1	1	1	2	2	1	NA	1	0	0	1	1	0
509	1	2	2	2006/9/5 0:00	2	0	0	0	0	1	1	5.1	82	0.5	0	0	0	0	0	1	0	0	0	NA	0	1	0	0	0	0	0	0	67.32	2	4.23	1	1	2	1	2	2	1	NA	1	0	0	1	0	0
510	1	3	1	2007/11/27 0:00	NA	NA	NA	NA	NA	NA	NA	NA	NA	NA	0	0	0	0	0	0	0	0	0	NA	0	0	0	0	0	0	0	0	64.95	1	4.75	1	4	1	1	1	1	3	80	1	0	0	1	1	0
511	1	9	1	2007/1/26 0:00	NA	NA	NA	NA	NA	NA	NA	NA	NA	NA	0	0	0	0	0	0	0	0	0	NA	0	0	0	0	0	0	0	0	59.3	1	4.18	1	2	1	0	0	2	2	NA	1	0	0	1	0	0
512	2	1	1	2012/3/2 0:00	NA	NA	NA	NA	NA	NA	NA	NA	NA	NA	0	0	0	0	0	0	0	0	0	NA	0	0	0	0	0	0	0	0	61.05	1	9.64	0	2	1	2	2	2	1	NA	1	0	0	1	1	0
513	1	2	1	2004/11/11 0:00	NA	NA	NA	NA	NA	NA	NA	NA	NA	NA	0	0	0	0	0	0	0	0	0	NA	0	0	0	0	0	0	0	0	54.79	2	2.91	1	1	2	1	2	1	1	NA	1	0	0	1	0	0
514	1	3	1	2008/7/2 0:00	NA	NA	NA	NA	NA	NA	NA	NA	NA	NA	0	0	0	0	0	0	0	0	0	NA	0	0	0	0	0	0	0	0	76.32	1	6.4	1	1	1	1	1	2	2	NA	1	0	0	1	0	0
515	2	1	1	2012/4/25 0:00	NA	NA	NA	NA	NA	NA	NA	NA	NA	NA	0	0	0	0	0	0	0	0	0	NA	0	0	0	0	0	0	0	0	68.04	2	4.49	0	1	1	1	1	2	1	NA	1	0	0	1	0	0
516	2	NA	1	2011/1/14 0:00	NA	NA	NA	NA	NA	NA	NA	NA	NA	NA	0	0	0	0	0	0	0	0	0	NA	0	0	0	0	0	0	0	0	55.95	1	10.51	0	1	1	2	2	1	2	80	1	0	0	1	1	0
517	2	1	1	2012/2/28 0:00	NA	NA	NA	NA	NA	NA	NA	NA	NA	NA	0	0	0	0	0	0	0	0	0	NA	0	0	0	0	0	0	0	0	62.91	1	10.52	0	1	1	1	1	2	1	NA	1	0	0	1	1	0
518	1	2	1	2012/5/9 0:00	NA	NA	NA	NA	NA	NA	NA	NA	NA	NA	0	0	0	0	0	0	0	0	0	NA	0	0	0	0	0	0	0	0	74.39	2	10.47	0	1	1	1	1	2	3	NA	1	0	0	1	0	0
519	4	1	1	2011/12/31 0:00	NA	NA	NA	NA	NA	NA	NA	NA	NA	NA	0	0	0	0	0	0	0	0	0	NA	0	0	0	0	0	0	0	0	55.51	1	6.89	0	1	2	1	2	1	2	NA	1	0	0	1	1	0
520	1	3	1	2008/3/6 0:00	NA	NA	NA	NA	NA	NA	NA	NA	NA	NA	0	0	0	0	0	0	0	0	0	NA	0	0	0	0	0	0	0	0	67.94	2	6.93	1	1	1	2	2	2	1	NA	1	0	0	1	0	0
521	1	0	1	2007/3/7 0:00	NA	NA	NA	NA	NA	NA	NA	NA	NA	NA	0	0	0	0	0	0	0	0	0	NA	0	0	0	0	0	0	0	0	75.09	2	6.46	1	1	1	0	0	2	1	NA	1	0	0	1	0	0
522	2	NA	1	2012/1/24 0:00	NA	NA	NA	NA	NA	NA	NA	NA	NA	NA	0	0	0	0	0	0	0	0	0	NA	0	0	0	0	0	0	0	0	78.54	1	10.5	0	1	1	2	2	1	1	3	1	0	0	1	1	0
523	1	2	1	2009/2/28 0:00	NA	NA	NA	NA	NA	NA	NA	NA	NA	NA	0	0	0	0	0	0	0	0	0	NA	0	0	0	0	0	0	0	0	69.64	2	6.84	1	1	1	1	1	2	1	NA	1	0	0	1	1	0
524	0	0	1	2006/3/14 0:00	NA	NA	NA	NA	NA	NA	NA	NA	NA	NA	0	0	0	0	0	0	0	0	0	NA	0	0	0	0	0	0	0	0	67.21	2	3.76	0	1	1	2	1	2	1	NA	1	0	0	1	0	0
525	2	NA	1	2012/1/31 0:00	NA	NA	NA	NA	NA	NA	NA	NA	NA	NA	0	0	0	0	0	0	0	0	0	NA	0	0	0	0	0	0	0	0	46.34	1	8.64	0	2	2	1	2	1	1	NA	1	0	0	1	0	0
526	1	3	1	2003/8/8 0:00	NA	NA	NA	NA	NA	NA	NA	NA	NA	NA	0	0	0	0	0	0	0	0	0	NA	0	0	0	0	0	0	0	0	62.33	1	0.95	1	1	2	1	2	1	1	NA	1	0	0	1	0	0
527	1	3	1	2010/12/15 0:00	NA	NA	NA	NA	NA	NA	NA	NA	NA	NA	0	0	0	0	0	0	0	0	0	NA	0	0	0	0	0	0	0	0	70.85	1	8.59	1	1	1	1	1	2	2	NA	1	0	0	1	0	0
528	1	2	1	2009/12/11 0:00	NA	NA	NA	NA	NA	NA	NA	NA	NA	NA	0	0	0	0	0	0	0	0	0	NA	0	0	0	0	0	0	0	0	56.01	1	7.7	1	1	2	1	2	1	1	NA	1	0	0	1	1	0
529	2	1	1	2012/3/30 0:00	NA	NA	NA	NA	NA	NA	NA	NA	NA	NA	0	0	0	0	0	0	0	0	0	NA	0	0	0	0	0	0	0	0	64.36	1	10.38	0	2	1	2	2	2	1	NA	1	0	0	1	1	0
530	0	0	1	2007/5/25 0:00	NA	NA	NA	NA	NA	NA	NA	NA	NA	NA	0	0	0	0	0	0	0	0	0	NA	0	0	0	0	0	0	0	0	59.26	1	5.6	0	1	1	0	2	2	2	NA	1	0	0	1	1	0
531	2	1	1	2012/1/24 0:00	NA	NA	NA	NA	NA	NA	NA	NA	NA	NA	0	0	0	0	0	0	0	0	0	NA	0	0	0	0	0	0	0	0	68.57	1	10.35	0	1	1	1	1	2	3	NA	1	0	0	1	1	0
532	1	9	1	2012/4/25 0:00	NA	NA	NA	NA	NA	NA	NA	NA	NA	NA	0	0	0	0	0	0	0	0	0	NA	0	0	0	0	0	0	0	0	66.98	1	10.08	1	2	1	1	1	2	1	NA	1	0	0	1	0	0
533	1	5	1	2007/4/2 0:00	NA	NA	NA	NA	NA	NA	NA	NA	NA	NA	0	0	0	0	0	0	0	0	0	NA	0	0	0	0	0	0	0	0	60.78	1	3.78	1	2	1	1	1	2	1	NA	1	0	0	1	0	0
534	0	0	1	2006/7/20 0:00	NA	NA	NA	NA	NA	NA	NA	NA	NA	NA	0	0	0	0	0	0	0	0	0	NA	0	0	0	0	0	0	0	0	58.02	1	3.9	0	1	1	0	1	2	3	NA	1	0	0	1	1	0
535	2	NA	1	2012/3/21 0:00	NA	NA	NA	NA	NA	NA	NA	NA	NA	NA	0	0	0	0	0	0	0	0	0	NA	0	0	0	0	0	0	0	0	56.2	2	8.71	0	1	2	1	2	1	1	NA	1	0	0	1	1	0
536	2	1	1	2012/1/27 0:00	NA	NA	NA	NA	NA	NA	NA	NA	NA	NA	0	0	0	0	0	0	0	0	0	NA	0	0	0	0	0	0	0	0	70.77	2	10.34	0	1	1	0	0	2	2	NA	1	0	0	1	0	0
537	1	9	1	2005/11/24 0:00	NA	NA	NA	NA	NA	NA	NA	NA	NA	NA	0	0	0	0	0	0	0	0	0	NA	0	0	0	0	0	0	0	0	76.41	1	3.29	1	1	1	2	2	2	2	NA	1	0	0	1	1	0
538	1	2	1	2009/4/9 0:00	NA	NA	NA	NA	NA	NA	NA	NA	NA	NA	0	0	0	0	0	0	0	0	0	NA	0	0	0	0	0	0	0	0	54.06	1	4.53	1	1	1	1	1	2	1	NA	1	0	0	1	1	0
539	2	1	1	2010/6/23 0:00	NA	NA	NA	NA	NA	NA	NA	NA	NA	NA	0	0	0	0	0	0	0	0	0	NA	0	0	0	0	0	0	0	0	60.26	2	10.4	0	1	1	1	0	2	1	NA	1	0	0	1	0	0
540	0	0	1	2005/3/23 0:00	NA	NA	NA	NA	NA	NA	NA	NA	NA	NA	0	0	0	0	0	0	0	0	0	NA	0	0	0	0	0	0	0	0	57.86	1	2.61	0	1	1	1	1	2	1	NA	1	0	0	1	1	0
541	2	1	1	2008/12/22 0:00	NA	NA	NA	NA	NA	NA	NA	NA	NA	NA	0	0	0	0	0	0	0	0	0	NA	0	0	0	0	0	0	0	0	52.67	1	10.31	0	1	2	2	2	1	1	NA	1	0	0	1	1	0
542	1	9	1	2002/11/7 0:00	NA	NA	NA	NA	NA	NA	NA	NA	NA	NA	0	0	0	0	0	0	0	0	0	NA	0	0	0	0	0	0	0	0	66.9	1	0.57	1	2	1	1	1	2	1	NA	1	0	0	1	1	0
543	2	1	1	2012/2/3 0:00	NA	NA	NA	NA	NA	NA	NA	NA	NA	NA	0	0	0	0	0	0	0	0	0	NA	0	0	0	0	0	0	0	0	67.77	1	7.09	0	1	1	0	0	2	2	NA	1	0	0	1	0	0
544	2	1	1	2012/2/10 0:00	NA	NA	NA	NA	NA	NA	NA	NA	NA	NA	0	0	0	0	0	0	0	0	0	NA	0	0	0	0	0	0	0	0	38.28	1	4.28	0	NA	2	1	2	2	1	NA	1	0	0	1	0	0
545	1	2	1	2010/1/5 0:00	NA	NA	NA	NA	NA	NA	NA	NA	NA	NA	0	0	0	0	0	0	0	0	0	NA	0	0	0	0	0	0	0	0	77.16	1	3.04	1	1	1	1	1	2	3	NA	1	0	0	1	0	0
546	1	2	1	2004/11/4 0:00	NA	NA	NA	NA	NA	NA	NA	NA	NA	NA	0	0	0	0	0	0	0	0	0	NA	0	0	0	0	0	0	0	0	67.06	1	2.21	1	1	1	0	0	2	1	NA	1	0	0	1	0	0
547	1	3	1	2007/3/5 0:00	NA	NA	NA	NA	NA	NA	NA	NA	NA	NA	0	0	0	0	0	0	0	0	0	NA	0	0	0	0	0	0	0	0	75.32	1	0.75	1	2	1	1	2	2	1	NA	1	0	0	1	1	0
548	1	2	1	2005/8/11 0:00	NA	NA	NA	NA	NA	NA	NA	NA	NA	NA	0	0	0	0	0	0	0	0	0	NA	0	0	0	0	0	0	0	0	81.62	1	3.02	1	1	1	1	0	2	1	NA	1	0	0	1	1	0
549	2	NA	1	2012/5/2 0:00	NA	NA	NA	NA	NA	NA	NA	NA	NA	NA	0	0	0	0	0	0	0	0	0	NA	0	0	0	0	0	0	0	0	64.77	2	7.63	0	1	2	2	2	1	1	NA	1	0	0	1	0	0
550	2	1	1	2012/5/2 0:00	NA	NA	NA	NA	NA	NA	NA	NA	NA	NA	0	0	0	0	0	0	0	0	0	NA	0	0	0	0	0	0	0	0	58.69	2	10.17	0	1	2	2	2	1	1	NA	1	0	0	1	1	0
551	2	1	1	2012/4/3 0:00	NA	NA	NA	NA	NA	NA	NA	NA	NA	NA	0	0	0	0	0	0	0	0	0	NA	0	0	0	0	0	0	0	0	56.61	1	9.88	0	2	1	1	1	2	1	NA	1	0	0	1	0	0
552	2	1	1	2010/8/6 0:00	NA	NA	NA	NA	NA	NA	NA	NA	NA	NA	0	0	0	0	0	0	0	0	0	NA	0	0	0	0	0	0	0	0	77.19	1	10.12	0	1	1	1	0	2	1	NA	1	0	0	1	1	0
553	2	1	1	2012/2/1 0:00	NA	NA	NA	NA	NA	NA	NA	NA	NA	NA	0	0	0	0	0	0	0	0	0	NA	0	0	0	0	0	0	0	0	67.88	1	9.93	0	1	1	0	0	2	3	NA	1	0	0	1	1	0
554	1	2	1	2007/11/30 0:00	NA	NA	NA	NA	NA	NA	NA	NA	NA	NA	0	0	0	0	0	0	0	0	0	NA	0	0	0	0	0	0	0	0	65.38	2	4.91	1	1	1	2	0	2	1	NA	1	0	0	1	0	0
555	1	9	1	2003/4/1 0:00	NA	NA	NA	NA	NA	NA	NA	NA	NA	NA	0	0	0	0	0	0	0	0	0	NA	0	0	0	0	0	0	0	0	73.24	2	0.77	1	1	1	1	1	2	1	NA	1	0	0	1	0	0
556	1	9	1	2009/2/28 0:00	NA	NA	NA	NA	NA	NA	NA	NA	NA	NA	0	0	0	0	0	0	0	0	0	NA	0	0	0	0	0	0	0	0	73.39	2	6.55	1	1	1	1	1	2	1	NA	1	0	0	1	0	0
557	2	1	1	2012/4/19 0:00	NA	NA	NA	NA	NA	NA	NA	NA	NA	NA	0	0	0	0	0	0	0	0	0	NA	0	0	0	0	0	0	0	0	78.23	2	10.08	0	2	1	1	2	2	1	14	1	0	0	1	1	0
558	1	9	1	2004/6/29 0:00	NA	NA	NA	NA	NA	NA	NA	NA	NA	NA	0	0	0	0	0	0	0	0	0	NA	0	0	0	0	0	0	0	0	80.13	1	3.11	1	1	1	2	0	2	1	NA	1	0	0	1	1	0
559	2	1	1	2006/4/19 0:00	NA	NA	NA	NA	NA	NA	NA	NA	NA	NA	0	0	0	0	0	0	0	0	0	NA	0	0	0	0	0	0	0	0	67.01	2	7.59	0	1	1	2	2	2	1	NA	1	0	0	1	0	0
560	1	9	1	2004/7/16 0:00	NA	NA	NA	NA	NA	NA	NA	NA	NA	NA	0	0	0	0	0	0	0	0	0	NA	0	0	0	0	0	0	0	0	73.71	2	1.49	1	2	1	1	0	2	1	NA	1	0	0	1	0	0
561	1	0	1	2009/3/16 0:00	NA	NA	NA	NA	NA	NA	NA	NA	NA	NA	0	0	0	0	0	0	0	0	0	NA	0	0	0	0	0	0	0	0	73.67	1	6.79	1	1	1	1	1	2	1	NA	1	0	0	1	1	0
562	2	1	1	2012/4/4 0:00	NA	NA	NA	NA	NA	NA	NA	NA	NA	NA	0	0	0	0	0	0	0	0	0	NA	0	0	0	0	0	0	0	0	67.86	1	9.95	0	1	1	1	1	2	3	NA	1	0	0	1	0	0
563	2	1	1	2012/4/18 0:00	NA	NA	NA	NA	NA	NA	NA	NA	NA	NA	0	0	0	0	0	0	0	0	0	NA	0	0	0	0	0	0	0	0	60.28	1	9.91	0	1	1	2	2	2	1	NA	1	0	0	1	0	0
564	2	1	1	2012/1/31 0:00	NA	NA	NA	NA	NA	NA	NA	NA	NA	NA	0	0	0	0	0	0	0	0	0	NA	0	0	0	0	0	0	0	0	66.63	1	8.14	0	1	1	1	2	2	1	30	1	0	0	1	0	0
565	0	0	1	2009/3/27 0:00	NA	NA	NA	NA	NA	NA	NA	NA	NA	NA	0	0	0	0	0	0	0	0	0	NA	0	0	0	0	0	0	0	0	53.36	2	5.83	0	1	1	1	1	2	1	NA	1	0	0	1	1	0
566	2	NA	1	2012/2/23 0:00	NA	NA	NA	NA	NA	NA	NA	NA	NA	NA	0	0	0	0	0	0	0	0	0	NA	0	0	0	0	0	0	0	0	49.37	2	9.92	0	1	1	1	1	1	2	60	1	0	0	1	1	0
567	2	NA	1	2011/12/2 0:00	NA	NA	NA	NA	NA	NA	NA	NA	NA	NA	0	0	0	0	0	0	0	0	0	NA	0	0	0	0	0	0	0	0	71.27	1	9.86	0	4	1	1	1	1	1	3	1	0	0	1	0	0
568	1	2	1	2009/8/13 0:00	NA	NA	NA	NA	NA	NA	NA	NA	NA	NA	0	0	0	0	0	0	0	0	0	NA	0	0	0	0	0	0	0	0	59.11	1	6.8	1	1	1	1	0	2	1	NA	1	0	0	1	1	0
569	1	2	1	2010/8/4 0:00	NA	NA	NA	NA	NA	NA	NA	NA	NA	NA	0	0	0	0	0	0	0	0	0	NA	0	0	0	0	0	0	0	0	69.56	1	8.4	1	2	1	0	0	2	2	NA	1	0	0	1	1	0
570	0	0	1	2007/8/6 0:00	NA	NA	NA	NA	NA	NA	NA	NA	NA	NA	0	0	0	0	0	0	0	0	0	NA	0	0	0	0	0	0	0	0	69.84	1	4.5	0	1	1	1	3	2	3	NA	1	0	0	1	0	0
571	1	3	1	2007/2/16 0:00	NA	NA	NA	NA	NA	NA	NA	NA	NA	NA	0	0	0	0	0	0	0	0	0	NA	0	0	0	0	0	0	0	0	68.86	1	4.21	1	2	1	1	2	2	1	NA	1	0	0	1	1	0
572	1	9	1	2004/3/3 0:00	NA	NA	NA	NA	NA	NA	NA	NA	NA	NA	0	0	0	0	0	0	0	0	0	NA	0	0	0	0	0	0	0	0	64.66	1	1.24	1	2	1	2	3	2	2	NA	1	0	0	1	1	0
573	2	1	2	2010/11/25 0:00	3	0	0	0	0	1	1	10.3	128	2.9	0	0	0	0	1	0	1	0	0	NA	0	1	0	0	0	0	0	0	69.44	1	9.85	0	1	1	0	0	2	1	NA	1	0	0	1	0	0
574	1	2	2	2007/3/6 0:00	0	3	0	-1	-1	2	2	1105.3	71	51.8	0	0	0	0	0	0	0	0	1	NA	0	0	1	0	0	0	0	0	63.91	1	4.22	1	1	2	1	2	1	1	NA	1	0	0	1	0	0
575	2	1	1	2012/3/26 0:00	NA	NA	NA	NA	NA	NA	NA	NA	NA	NA	0	0	0	0	0	0	0	0	0	NA	0	0	0	0	0	0	0	0	57.33	1	8.53	0	6	1	1	0	2	1	0	1	0	0	1	1	0
576	1	2	2	2003/7/8 0:00	3	0	0	25	1	1	1	3	913	0	0	0	0	0	1	1	0	0	0	NA	0	1	0	0	0	0	0	0	67.48	1	1.49	1	NA	1	0	2	2	1	NA	1	0	0	1	1	0
577	1	3	1	2006/4/5 0:00	NA	NA	NA	NA	NA	NA	NA	NA	NA	NA	0	0	0	0	0	0	0	0	0	NA	0	0	0	0	0	0	0	0	48.11	1	3.23	1	2	1	1	1	1	3	80	1	0	0	1	0	0
578	1	2	2	2003/7/17 0:00	3	0	0	0	0	1	1	4	4818	0	0	0	0	0	1	1	0	0	0	1	0	1	1	0	0	0	0	0	71.65	1	1.8	1	1	2	1	2	1	2	NA	1	0	0	1	1	0
579	2	1	1	2010/5/17 0:00	NA	NA	NA	NA	NA	NA	NA	NA	NA	NA	0	0	0	0	0	0	0	0	0	NA	0	0	0	0	0	0	0	0	83.29	2	4.46	0	NA	1	1	2	2	1	NA	1	0	0	1	0	0
580	1	2	2	2004/12/14 0:00	1	2	1	-1	-1	2	2	5.8	119	0	0	0	0	0	0	1	1	0	0	4	0	1	0	0	0	0	0	0	68.76	2	3.7	1	1	1	0	1	2	1	NA	1	0	0	1	1	0
581	1	3	1	2008/6/11 0:00	NA	NA	NA	NA	NA	NA	NA	NA	NA	NA	0	0	0	0	0	0	0	0	0	NA	0	0	0	0	0	0	0	0	64.56	1	5.44	1	1	2	1	2	1	1	NA	1	0	0	1	1	0
582	0	0	1	2008/5/2 0:00	NA	NA	NA	NA	NA	NA	NA	NA	NA	NA	0	0	0	0	0	0	0	0	0	NA	0	0	0	0	0	0	0	0	79.52	2	7.78	0	1	1	1	0	2	1	NA	1	0	0	1	0	0
583	2	1	1	2012/3/30 0:00	NA	NA	NA	NA	NA	NA	NA	NA	NA	NA	0	0	0	0	0	0	0	0	0	NA	0	0	0	0	0	0	0	0	70.57	2	9.67	0	1	1	1	1	2	1	5	1	0	0	1	0	0
584	1	2	2	2011/5/17 0:00	3	0	0	-1	-1	2	2	235.6	14054	32.4	0	0	0	0	1	1	0	0	0	1	0	1	0	0	0	0	0	0	65.7	2	8.24	1	1	1	1	1	2	1	NA	1	0	0	1	0	0
585	1	0	1	2003/11/19 0:00	NA	NA	NA	NA	NA	NA	NA	NA	NA	NA	0	0	0	0	0	0	0	0	0	NA	0	0	0	0	0	0	0	0	74.44	1	2.99	1	1	1	0	1	1	3	80	1	0	0	1	1	0
586	0	NA	1	2005/1/21 0:00	NA	NA	NA	NA	NA	NA	NA	NA	NA	NA	0	0	0	0	0	0	0	0	0	NA	0	0	0	0	0	0	0	0	71.53	2	3.51	0	1	2	1	2	1	1	NA	1	0	0	1	1	0
587	2	1	1	2012/4/20 0:00	NA	NA	NA	NA	NA	NA	NA	NA	NA	NA	0	0	0	0	0	0	0	0	0	NA	0	0	0	0	0	0	0	0	55.13	2	9.74	0	1	2	1	2	2	1	0	1	0	0	1	1	0
588	1	2	1	2010/12/15 0:00	NA	NA	NA	NA	NA	NA	NA	NA	NA	NA	0	0	0	0	0	0	0	0	0	NA	0	0	0	0	0	0	0	0	59.5	1	8.39	1	1	1	0	2	2	1	NA	1	0	0	1	1	0
589	2	1	1	2012/2/20 0:00	NA	NA	NA	NA	NA	NA	NA	NA	NA	NA	0	0	0	0	0	0	0	0	0	NA	0	0	0	0	0	0	0	0	80.24	1	9.63	0	2	1	3	2	1	2	57	1	0	0	1	0	0
590	1	3	1	2004/1/21 0:00	NA	NA	NA	NA	NA	NA	NA	NA	NA	NA	0	0	0	0	0	0	0	0	0	NA	0	0	0	0	0	0	0	0	67.53	2	8.15	1	1	1	0	1	2	1	NA	1	0	0	1	1	0
591	1	9	1	2011/12/2 0:00	NA	NA	NA	NA	NA	NA	NA	NA	NA	NA	0	0	0	0	0	0	0	0	0	NA	0	0	0	0	0	0	0	0	56.17	2	9.09	1	1	1	1	1	1	1	3	1	0	0	1	1	0
592	1	2	2	2011/12/13 0:00	1	0	0	14	3	1	2	187.3	438	21.2	0	0	0	0	0	1	0	0	0	NA	0	0	1	0	0	0	0	0	66.68	1	9.27	1	1	1	NA	2	2	1	NA	1	0	0	1	1	0
593	2	1	1	2010/12/17 0:00	NA	NA	NA	NA	NA	NA	NA	NA	NA	NA	0	0	0	0	0	0	0	0	0	NA	0	0	0	0	0	0	0	0	68.75	1	9.7	0	1	1	0	2	2	1	NA	1	0	0	1	1	0
594	2	1	1	2012/4/11 0:00	NA	NA	NA	NA	NA	NA	NA	NA	NA	NA	0	0	0	0	0	0	0	0	0	NA	0	0	0	0	0	0	0	0	70.87	1	9.72	0	1	1	1	1	2	1	NA	1	0	0	1	0	0
595	1	2	2	2006/5/17 0:00	2	0	1	-1	-1	1	2	8437.6	3264	2	0	0	1	0	0	1	0	0	0	1	0	1	0	0	0	0	0	0	65.44	1	3.18	1	1	1	1	1	2	3	NA	1	0	0	1	1	0
596	1	3	1	2003/6/18 0:00	NA	NA	NA	NA	NA	NA	NA	NA	NA	NA	0	0	0	0	0	0	0	0	0	NA	0	0	0	0	0	0	0	0	79.29	1	1.45	1	NA	1	1	2	2	3	NA	1	0	0	1	1	0
597	1	2	1	2009/1/29 0:00	NA	NA	NA	NA	NA	NA	NA	NA	NA	NA	0	0	0	0	0	0	0	0	0	NA	0	0	0	0	0	0	0	0	63.49	1	5.64	1	1	1	2	2	1	2	60	1	0	0	1	1	0
598	1	3	1	2006/4/19 0:00	NA	NA	NA	NA	NA	NA	NA	NA	NA	NA	0	0	0	0	0	0	0	0	0	NA	0	0	0	0	0	0	0	0	80.61	1	3.3	1	1	1	1	2	2	1	NA	1	0	0	1	1	0
599	2	1	1	2012/2/29 0:00	NA	NA	NA	NA	NA	NA	NA	NA	NA	NA	0	0	0	0	0	0	0	0	0	NA	0	0	0	0	0	0	0	0	63.52	1	9.63	0	1	1	0	0	2	3	NA	1	0	0	1	1	0
600	1	2	1	2011/4/8 0:00	NA	NA	NA	NA	NA	NA	NA	NA	NA	NA	0	0	0	0	0	0	0	0	0	NA	0	0	0	0	0	0	0	0	69.44	2	8.16	1	2	1	1	1	1	1	0	1	0	0	1	1	0
601	1	2	1	2010/1/5 0:00	NA	NA	NA	NA	NA	NA	NA	NA	NA	NA	0	0	0	0	0	0	0	0	0	NA	0	0	0	0	0	0	0	0	60.35	1	7.1	1	1	1	2	2	2	1	NA	1	0	0	1	1	0
602	1	9	1	2005/9/27 0:00	NA	NA	NA	NA	NA	NA	NA	NA	NA	NA	0	0	0	0	0	0	0	0	0	NA	0	0	0	0	0	0	0	0	75.1	1	6.92	1	1	1	1	1	1	2	60	1	0	0	1	1	0
603	1	3	1	2008/1/7 0:00	NA	NA	NA	NA	NA	NA	NA	NA	NA	NA	0	0	0	0	0	0	0	0	0	NA	0	0	0	0	0	0	0	0	79.06	2	6.28	1	2	1	1	0	2	1	NA	1	0	0	1	1	0
604	1	0	1	2004/11/15 0:00	NA	NA	NA	NA	NA	NA	NA	NA	NA	NA	0	0	0	0	0	0	0	0	0	NA	0	0	0	0	0	0	0	0	67.67	1	4.3	1	1	1	1	1	1	2	80	1	0	0	1	1	0
605	2	1	1	2011/10/23 0:00	NA	NA	NA	NA	NA	NA	NA	NA	NA	NA	0	0	0	0	0	0	0	0	0	NA	0	0	0	0	0	0	0	0	66.91	2	9.37	0	1	1	1	1	2	3	NA	1	0	0	1	1	0
606	2	1	1	2013/4/17 0:00	NA	NA	NA	NA	NA	NA	NA	NA	NA	NA	0	0	0	0	0	0	0	0	0	NA	0	0	0	0	0	0	0	0	67.65	1	5.78	0	1	1	1	1	2	1	25	1	0	0	1	0	0
607	1	2	1	2004/8/30 0:00	NA	NA	NA	NA	NA	NA	NA	NA	NA	NA	0	0	0	0	0	0	0	0	0	NA	0	0	0	0	0	0	0	0	74.94	1	2.35	1	NA	1	1	1	2	1	NA	1	0	0	1	1	0
608	1	2	1	2007/1/19 0:00	NA	NA	NA	NA	NA	NA	NA	NA	NA	NA	0	0	0	0	0	0	0	0	0	NA	0	0	0	0	0	0	0	0	61.75	1	4.17	1	1	1	2	2	1	3	80	1	0	0	1	1	0
609	2	1	1	2012/3/23 0:00	NA	NA	NA	NA	NA	NA	NA	NA	NA	NA	0	0	0	0	0	0	0	0	0	NA	0	0	0	0	0	0	0	0	69.06	1	9.27	0	1	1	1	1	2	1	3	1	0	0	1	1	0
610	1	9	1	2010/1/22 0:00	NA	NA	NA	NA	NA	NA	NA	NA	NA	NA	0	0	0	0	0	0	0	0	0	NA	0	0	0	0	0	0	0	0	70.05	1	8.78	1	1	2	1	2	1	3	NA	1	0	0	1	1	0
611	1	2	1	2008/12/9 0:00	NA	NA	NA	NA	NA	NA	NA	NA	NA	NA	0	0	0	0	0	0	0	0	0	NA	0	0	0	0	0	0	0	0	73.27	1	5.36	1	1	1	1	1	2	1	NA	1	0	0	1	1	0
612	1	2	1	2012/2/22 0:00	NA	NA	NA	NA	NA	NA	NA	NA	NA	NA	0	0	0	0	0	0	0	0	0	NA	0	0	0	0	0	0	0	0	76.04	2	9.42	0	2	1	1	1	1	1	0	1	0	0	1	1	0
613	1	2	2	2007/10/10 0:00	3	0	0	0	0	1	1	16317	119	62.9	0	0	0	0	0	1	0	0	0	NA	0	1	0	0	0	0	0	0	66.3	2	4.87	1	1	1	1	1	2	1	NA	1	0	0	1	1	0
614	1	2	1	2009/10/28 0:00	NA	NA	NA	NA	NA	NA	NA	NA	NA	NA	0	0	0	0	0	0	0	0	0	NA	0	0	0	0	0	0	0	0	68.09	2	6.37	1	1	1	1	1	2	1	NA	1	0	0	1	1	0
615	2	NA	2	2007/8/20 0:00	3	0	0	44	1	2	2	48	75	9.1	0	0	0	0	0	1	0	0	0	NA	0	1	0	0	0	0	0	0	45.25	1	9.29	0	1	2	1	2	1	1	NA	1	0	0	1	1	0
616	1	3	1	2005/3/17 0:00	NA	NA	NA	NA	NA	NA	NA	NA	NA	NA	0	0	0	0	0	0	0	0	0	NA	0	0	0	0	0	0	0	0	52.22	1	1.57	1	2	1	1	1	2	3	NA	1	0	0	1	0	0
617	1	9	1	2008/12/26 0:00	NA	NA	NA	NA	NA	NA	NA	NA	NA	NA	0	0	0	0	0	0	0	0	0	NA	0	0	0	0	0	0	0	0	60.65	1	5.47	1	2	1	2	2	2	2	NA	1	0	0	1	0	0
618	4	1	1	2012/5/11 0:00	NA	NA	NA	NA	NA	NA	NA	NA	NA	NA	0	0	0	0	0	0	0	0	0	NA	0	0	0	0	0	0	0	0	50.18	1	9.31	0	1	2	1	2	1	1	NA	1	0	0	1	0	0
619	1	2	2	2007/1/17 0:00	1	0	0	-1	-1	1	2	383.1	2816	62.8	0	0	1	0	0	0	0	0	0	NA	0	1	0	0	0	0	0	0	66.28	1	4.53	1	1	1	1	1	2	1	NA	1	0	0	1	1	0
620	1	2	1	2008/12/6 0:00	NA	NA	NA	NA	NA	NA	NA	NA	NA	NA	0	0	0	0	0	0	0	0	0	NA	0	0	0	0	0	0	0	0	78.45	2	5.19	1	1	1	1	1	2	1	NA	1	0	0	1	0	0
621	1	3	1	2004/9/2 0:00	NA	NA	NA	NA	NA	NA	NA	NA	NA	NA	0	0	0	0	0	0	0	0	0	NA	0	0	0	0	0	0	0	0	73.77	1	1.62	1	2	1	1	1	2	1	NA	1	0	0	1	1	0
622	1	2	2	2004/4/15 0:00	4	0	0	-1	-1	2	2	365100	4714	12.9	0	0	0	0	0	1	0	0	0	1	0	0	1	0	0	0	0	0	63.75	2	0.73	1	1	1	1	1	2	1	NA	1	0	0	1	1	0
623	4	NA	1	2012/2/9 0:00	NA	NA	NA	NA	NA	NA	NA	NA	NA	NA	0	0	0	0	0	0	0	0	0	NA	0	0	0	0	0	0	0	0	57.01	1	9.3	0	2	2	1	2	1	2	NA	1	0	0	1	1	0
624	1	2	1	2006/3/15 0:00	NA	NA	NA	NA	NA	NA	NA	NA	NA	NA	0	0	0	0	0	0	0	0	0	NA	0	0	0	0	0	0	0	0	70.23	1	4.29	1	1	1	1	1	2	1	NA	1	0	0	1	0	0
625	2	1	1	2012/3/14 0:00	NA	NA	NA	NA	NA	NA	NA	NA	NA	NA	0	0	0	0	0	0	0	0	0	NA	0	0	0	0	0	0	0	0	72.57	2	9.21	0	1	1	1	1	2	2	60	1	0	0	1	1	0
626	1	2	1	2005/8/10 0:00	NA	NA	NA	NA	NA	NA	NA	NA	NA	NA	0	0	0	0	0	0	0	0	0	NA	0	0	0	0	0	0	0	0	76.91	1	2.52	1	NA	1	1	1	2	1	NA	1	0	0	1	1	0
627	2	1	1	2012/2/20 0:00	NA	NA	NA	NA	NA	NA	NA	NA	NA	NA	0	0	0	0	0	0	0	0	0	NA	0	0	0	0	0	0	0	0	67.61	1	4.6	0	1	1	1	0	2	3	200	1	0	0	1	0	0
628	2	1	1	2012/4/23 0:00	NA	NA	NA	NA	NA	NA	NA	NA	NA	NA	0	0	0	0	0	0	0	0	0	NA	0	0	0	0	0	0	0	0	65.65	1	9.04	0	1	1	2	2	1	3	80	1	0	0	1	0	0
629	2	NA	1	2011/4/5 0:00	NA	NA	NA	NA	NA	NA	NA	NA	NA	NA	0	0	0	0	0	0	0	0	0	NA	0	0	0	0	0	0	0	0	81.97	2	9.11	0	1	1	1	1	1	1	0	1	0	0	1	1	0
630	1	3	1	2004/8/3 0:00	NA	NA	NA	NA	NA	NA	NA	NA	NA	NA	0	0	0	0	0	0	0	0	0	NA	0	0	0	0	0	0	0	0	75.69	2	1.12	1	1	1	1	1	2	1	NA	1	0	0	1	1	0
631	2	NA	1	2012/3/27 0:00	NA	NA	NA	NA	NA	NA	NA	NA	NA	NA	0	0	0	0	0	0	0	0	0	NA	0	0	0	0	0	0	0	0	48.89	1	7.03	0	NA	2	1	2	1	1	NA	1	0	0	1	0	0
632	1	3	1	2006/4/27 0:00	NA	NA	NA	NA	NA	NA	NA	NA	NA	NA	0	0	0	0	0	0	0	0	0	NA	0	0	0	0	0	0	0	0	75.04	1	2.43	1	2	1	0	0	2	3	NA	1	0	0	1	1	0
633	1	2	2	2005/3/18 0:00	3	0	0	0	0	1	1	113.1	117	25.9	0	0	0	0	1	1	0	0	0	1	0	1	0	0	0	0	0	0	61.48	1	1.56	1	4	1	1	1	1	3	90	1	0	0	1	0	0
634	1	9	1	2007/12/10 0:00	NA	NA	NA	NA	NA	NA	NA	NA	NA	NA	0	0	0	0	0	0	0	0	0	NA	0	0	0	0	0	0	0	0	77.41	2	4.06	1	1	1	1	2	2	1	NA	1	0	0	1	1	0
635	1	2	1	2006/8/22 0:00	NA	NA	NA	NA	NA	NA	NA	NA	NA	NA	0	0	0	0	0	0	0	0	0	NA	0	0	0	0	0	0	0	0	63.98	1	4.59	1	1	1	2	1	2	1	NA	1	0	0	1	0	0
636	1	2	1	2005/4/8 0:00	NA	NA	NA	NA	NA	NA	NA	NA	NA	NA	0	0	0	0	0	0	0	0	0	NA	0	0	0	0	0	0	0	0	70.78	2	0.18	1	1	1	1	1	2	1	NA	1	0	0	1	0	0
637	2	NA	1	2010/12/31 0:00	NA	NA	NA	NA	NA	NA	NA	NA	NA	NA	0	0	0	0	0	0	0	0	0	NA	0	0	0	0	0	0	0	0	57.91	2	8.98	0	1	1	2	2	1	1	0	1	0	0	1	1	0
638	1	2	1	2011/3/23 0:00	NA	NA	NA	NA	NA	NA	NA	NA	NA	NA	0	0	0	0	0	0	0	0	0	NA	0	0	0	0	0	0	0	0	76.83	2	7.13	1	1	1	2	2	2	1	NA	1	0	0	1	1	0
639	1	0	1	2007/2/28 0:00	NA	NA	NA	NA	NA	NA	NA	NA	NA	NA	0	0	0	0	0	0	0	0	0	NA	0	0	0	0	0	0	0	0	71.54	1	4.74	1	1	1	2	0	2	3	NA	1	0	0	1	1	0
640	1	3	1	2005/9/27 0:00	NA	NA	NA	NA	NA	NA	NA	NA	NA	NA	0	0	0	0	0	0	0	0	0	NA	0	0	0	0	0	0	0	0	83.07	2	1.93	1	1	1	1	1	2	1	NA	1	0	0	1	1	0
641	1	2	1	2005/5/17 0:00	NA	NA	NA	NA	NA	NA	NA	NA	NA	NA	0	0	0	0	0	0	0	0	0	NA	0	0	0	0	0	0	0	0	65.39	1	2.42	1	2	1	2	2	1	3	50	1	0	0	1	0	0
642	1	2	1	2004/11/15 0:00	NA	NA	NA	NA	NA	NA	NA	NA	NA	NA	0	0	0	0	0	0	0	0	0	NA	0	0	0	0	0	0	0	0	66.84	1	4.25	1	2	2	2	2	2	1	NA	1	0	0	1	1	0
643	1	2	2	2005/10/21 0:00	1	0	0	9	10	1	1	164.6	921	0.8	0	0	0	0	0	1	0	0	0	4	0	1	0	0	0	0	0	0	66.24	2	4.16	1	1	1	1	0	2	1	NA	1	0	0	1	1	0
644	1	9	1	2006/3/15 0:00	NA	NA	NA	NA	NA	NA	NA	NA	NA	NA	0	0	0	0	0	0	0	0	0	NA	0	0	0	0	0	0	0	0	61.18	1	2.31	1	1	2	1	2	1	2	NA	1	0	0	1	1	0
645	2	1	1	2012/3/14 0:00	NA	NA	NA	NA	NA	NA	NA	NA	NA	NA	0	0	0	0	0	0	0	0	0	NA	0	0	0	0	0	0	0	0	85.94	1	4.3	0	4	1	2	1	1	2	60	1	0	0	1	0	0
646	0	0	1	2007/4/17 0:00	NA	NA	NA	NA	NA	NA	NA	NA	NA	NA	0	0	0	0	0	0	0	0	0	NA	0	0	0	0	0	0	0	0	55.39	2	3.17	0	1	1	2	1	2	1	NA	1	0	0	1	0	0
647	0	NA	1	2006/3/6 0:00	NA	NA	NA	NA	NA	NA	NA	NA	NA	NA	0	0	0	0	0	0	0	0	0	NA	0	0	0	0	0	0	0	0	82.35	1	1.49	0	1	2	1	2	1	1	NA	1	0	0	1	0	0
648	1	2	1	2007/9/15 0:00	NA	NA	NA	NA	NA	NA	NA	NA	NA	NA	0	0	0	0	0	0	0	0	0	NA	0	0	0	0	0	0	0	0	68.59	2	3.63	1	1	1	2	0	2	1	NA	1	0	0	1	0	0
649	1	2	1	2008/8/19 0:00	NA	NA	NA	NA	NA	NA	NA	NA	NA	NA	0	0	0	0	0	0	0	0	0	NA	0	0	0	0	0	0	0	0	56.63	1	5.01	1	1	1	1	2	2	2	NA	1	0	0	1	0	0
650	1	2	1	2007/4/5 0:00	NA	NA	NA	NA	NA	NA	NA	NA	NA	NA	0	0	0	0	0	0	0	0	0	NA	0	0	0	0	0	0	0	0	66.07	1	3.89	1	1	2	1	2	2	1	NA	1	0	0	1	0	0
651	1	2	1	2005/3/8 0:00	NA	NA	NA	NA	NA	NA	NA	NA	NA	NA	0	0	0	0	0	0	0	0	0	NA	0	0	0	0	0	0	0	0	77.08	2	1.01	1	1	1	1	1	2	1	NA	1	0	0	1	1	0
652	1	2	1	2009/10/20 0:00	NA	NA	NA	NA	NA	NA	NA	NA	NA	NA	0	0	0	0	0	0	0	0	0	NA	0	0	0	0	0	0	0	0	71.01	1	6.36	1	1	1	2	2	2	1	NA	1	0	0	1	1	0
653	0	0	1	2005/1/10 0:00	NA	NA	NA	NA	NA	NA	NA	NA	NA	NA	0	0	0	0	0	0	0	0	0	NA	0	0	0	0	0	0	0	0	71.95	2	0.93	0	1	1	1	2	2	2	NA	1	0	0	1	0	0
654	2	1	1	2010/12/31 0:00	NA	NA	NA	NA	NA	NA	NA	NA	NA	NA	0	0	0	0	0	0	0	0	0	NA	0	0	0	0	0	0	0	0	65.64	1	8.84	0	1	1	0	2	2	2	NA	1	0	0	1	1	0
655	1	2	2	2004/12/1 0:00	3	0	0	-1	-1	1	1	10.6	17	0.5	0	0	0	0	0	1	0	0	0	NA	0	1	0	0	0	0	0	0	72.96	1	1.08	1	1	1	1	1	2	3	NA	1	0	0	1	1	0
656	1	2	1	2009/9/13 0:00	NA	NA	NA	NA	NA	NA	NA	NA	NA	NA	0	0	0	0	0	0	0	0	0	NA	0	0	0	0	0	0	0	0	54.27	2	5.53	1	1	1	1	1	2	1	NA	1	0	0	1	1	0
657	1	2	1	2011/5/18 0:00	NA	NA	NA	NA	NA	NA	NA	NA	NA	NA	0	0	0	0	0	0	0	0	0	NA	0	0	0	0	0	0	0	0	71.38	1	7.91	1	1	1	1	0	2	1	NA	1	0	0	1	1	0
658	2	1	1	2012/2/14 0:00	NA	NA	NA	NA	NA	NA	NA	NA	NA	NA	0	0	0	0	0	0	0	0	0	NA	0	0	0	0	0	0	0	0	77.18	1	6.47	0	1	1	2	2	2	3	NA	1	0	0	1	0	0
659	1	3	2	2007/6/23 0:00	4	0	0	31	4	1	2	15.3	19730	0.5	0	0	0	0	0	0	0	0	1	NA	0	0	1	0	0	0	0	0	66.82	1	3.43	1	1	1	2	0	2	1	NA	1	0	0	1	1	0
660	2	1	1	2012/4/25 0:00	NA	NA	NA	NA	NA	NA	NA	NA	NA	NA	0	0	0	0	0	0	0	0	0	NA	0	0	0	0	0	0	0	0	59.86	2	4.34	0	1	1	1	1	2	1	NA	1	0	0	1	0	0
661	2	1	1	2012/3/14 0:00	NA	NA	NA	NA	NA	NA	NA	NA	NA	NA	0	0	0	0	0	0	0	0	0	NA	0	0	0	0	0	0	0	0	71.61	2	4.31	0	1	1	1	2	2	1	0	1	0	0	1	0	0
662	2	1	1	2012/3/28 0:00	NA	NA	NA	NA	NA	NA	NA	NA	NA	NA	0	0	0	0	0	0	0	0	0	NA	0	0	0	0	0	0	0	0	61.99	1	8.83	0	2	2	1	2	1	2	NA	1	0	0	1	1	0
663	1	3	1	2009/12/11 0:00	NA	NA	NA	NA	NA	NA	NA	NA	NA	NA	0	0	0	0	0	0	0	0	0	NA	0	0	0	0	0	0	0	0	67.77	1	5.93	1	2	1	1	1	2	3	NA	1	0	0	1	1	0
664	2	NA	1	2012/4/24 0:00	NA	NA	NA	NA	NA	NA	NA	NA	NA	NA	0	0	0	0	0	0	0	0	0	NA	0	0	0	0	0	0	0	0	57.02	1	8.78	0	1	2	1	2	1	2	NA	1	0	0	1	1	0
665	2	1	1	2012/3/16 0:00	NA	NA	NA	NA	NA	NA	NA	NA	NA	NA	0	0	0	0	0	0	0	0	0	NA	0	0	0	0	0	0	0	0	63.98	2	8.51	0	1	2	2	2	2	1	NA	1	0	0	1	0	0
666	1	2	2	2010/6/11 0:00	4	0	0	-1	-1	1	2	557	21377	11.7	0	0	0	0	0	0	0	0	1	NA	0	0	1	0	0	0	0	0	75.58	1	6.52	1	1	1	2	2	2	2	NA	1	0	0	1	1	0
667	1	9	1	2009/12/24 0:00	NA	NA	NA	NA	NA	NA	NA	NA	NA	NA	0	0	0	0	0	0	0	0	0	NA	0	0	0	0	0	0	0	0	79.43	2	5.76	1	2	1	1	1	2	1	NA	1	0	0	1	0	0
668	0	0	1	2009/7/27 0:00	NA	NA	NA	NA	NA	NA	NA	NA	NA	NA	0	0	0	0	0	0	0	0	0	NA	0	0	0	0	0	0	0	0	74.39	1	5.29	0	1	1	NA	2	2	3	NA	1	0	0	1	1	0
669	1	3	1	2010/5/18 0:00	NA	NA	NA	NA	NA	NA	NA	NA	NA	NA	0	0	0	0	0	0	0	0	0	NA	0	0	0	0	0	0	0	0	78.3	2	6.32	1	1	1	1	1	2	1	NA	1	0	0	1	0	0
670	1	2	2	2007/5/16 0:00	3	0	0	68	-1	2	2	9224.9	74	9.2	0	0	0	0	0	1	0	0	0	NA	0	0	1	0	0	0	0	0	76.16	2	3.38	1	1	1	1	1	2	1	NA	1	0	0	1	0	0
671	1	3	1	2012/4/18 0:00	NA	NA	NA	NA	NA	NA	NA	NA	NA	NA	0	0	0	0	0	0	0	0	0	NA	0	0	0	0	0	0	0	0	80.41	1	8.7	0	1	1	2	2	2	3	90	1	0	0	1	0	0
672	1	9	1	2011/2/23 0:00	NA	NA	NA	NA	NA	NA	NA	NA	NA	NA	0	0	0	0	0	0	0	0	0	NA	0	0	0	0	0	0	0	0	71.79	1	7.7	1	2	1	1	1	2	1	NA	1	0	0	1	0	0
673	1	2	2	2006/2/15 0:00	0	0	4	0	0	1	2	9	11	0	1	0	1	0	0	0	0	0	0	NA	0	1	0	0	0	0	0	0	71.38	1	3.75	1	2	1	3	2	1	1	40	1	0	0	1	1	0
674	1	2	2	2008/12/10 0:00	1	0	0	22	4	1	2	10.9	946	0.5	1	0	1	0	0	1	1	0	0	NA	0	1	0	0	0	0	0	0	67.24	1	4	1	1	1	1	2	2	1	NA	1	0	0	1	0	0
675	1	2	1	2007/9/12 0:00	NA	NA	NA	NA	NA	NA	NA	NA	NA	NA	0	0	0	0	0	0	0	0	0	NA	0	0	0	0	0	0	0	0	63.12	1	3.09	1	2	1	1	2	2	1	NA	1	0	0	1	0	0
676	0	0	1	2008/9/16 0:00	NA	NA	NA	NA	NA	NA	NA	NA	NA	NA	0	0	0	0	0	0	0	0	0	NA	0	0	0	0	0	0	0	0	64.35	2	4.59	0	1	1	1	1	2	1	NA	1	0	0	1	0	0
677	2	1	1	2012/3/7 0:00	NA	NA	NA	NA	NA	NA	NA	NA	NA	NA	0	0	0	0	0	0	0	0	0	NA	0	0	0	0	0	0	0	0	68.84	1	8.92	0	4	1	3	2	1	3	130	1	0	0	1	0	0
678	1	3	1	2004/10/27 0:00	NA	NA	NA	NA	NA	NA	NA	NA	NA	NA	0	0	0	0	0	0	0	0	0	NA	0	0	0	0	0	0	0	0	67.4	1	0.5	1	1	1	1	1	2	1	NA	1	0	0	1	1	0
679	2	1	1	2009/9/30 0:00	NA	NA	NA	NA	NA	NA	NA	NA	NA	NA	0	0	0	0	0	0	0	0	0	NA	0	0	0	0	0	0	0	0	65.63	2	8.58	0	2	1	1	1	2	1	NA	1	0	0	1	1	0
680	1	2	1	2005/3/11 0:00	NA	NA	NA	NA	NA	NA	NA	NA	NA	NA	0	0	0	0	0	0	0	0	0	NA	0	0	0	0	0	0	0	0	77.86	2	1.01	1	1	1	1	0	2	1	NA	1	0	0	1	0	0
681	1	9	1	2010/9/10 0:00	NA	NA	NA	NA	NA	NA	NA	NA	NA	NA	0	0	0	0	0	0	0	0	0	NA	0	0	0	0	0	0	0	0	69.75	1	6.41	1	1	1	1	1	1	3	100	1	0	0	1	0	0
682	1	9	1	2011/5/17 0:00	NA	NA	NA	NA	NA	NA	NA	NA	NA	NA	0	0	0	0	0	0	0	0	0	NA	0	0	0	0	0	0	0	0	77.26	2	6.96	1	2	1	1	1	1	1	0	1	0	0	1	0	0
683	1	2	1	2010/9/2 0:00	NA	NA	NA	NA	NA	NA	NA	NA	NA	NA	0	0	0	0	0	0	0	0	0	NA	0	0	0	0	0	0	0	0	76.67	1	8.29	0	1	1	1	1	2	1	NA	1	0	0	1	0	0
684	2	1	1	2012/4/20 0:00	NA	NA	NA	NA	NA	NA	NA	NA	NA	NA	0	0	0	0	0	0	0	0	0	NA	0	0	0	0	0	0	0	0	76.01	2	4.85	0	1	1	1	1	2	1	NA	1	0	0	1	0	0
685	2	1	1	2012/2/6 0:00	NA	NA	NA	NA	NA	NA	NA	NA	NA	NA	0	0	0	0	0	0	0	0	0	NA	0	0	0	0	0	0	0	0	71.34	1	8.52	0	1	1	1	0	2	1	NA	1	0	0	1	1	0
686	1	3	1	2006/9/29 0:00	NA	NA	NA	NA	NA	NA	NA	NA	NA	NA	0	0	0	0	0	0	0	0	0	NA	0	0	0	0	0	0	0	0	84.56	2	3.04	1	1	1	1	1	2	1	NA	1	0	0	1	1	0
687	1	9	1	2007/9/1 0:00	NA	NA	NA	NA	NA	NA	NA	NA	NA	NA	0	0	0	0	0	0	0	0	0	NA	0	0	0	0	0	0	0	0	80.23	1	3.13	1	1	1	2	2	2	2	NA	1	0	0	1	0	0
688	1	2	1	2009/7/8 0:00	NA	NA	NA	NA	NA	NA	NA	NA	NA	NA	0	0	0	0	0	0	0	0	0	NA	0	0	0	0	0	0	0	0	78.26	1	3.45	1	1	1	2	2	2	1	NA	1	0	0	1	1	0
689	1	2	1	2009/9/4 0:00	NA	NA	NA	NA	NA	NA	NA	NA	NA	NA	0	0	0	0	0	0	0	0	0	NA	0	0	0	0	0	0	0	0	68.31	2	5.31	1	1	1	1	1	1	1	0	1	0	0	1	1	0
690	2	1	1	2012/5/10 0:00	NA	NA	NA	NA	NA	NA	NA	NA	NA	NA	0	0	0	0	0	0	0	0	0	NA	0	0	0	0	0	0	0	0	65.44	2	8.47	0	1	1	1	1	2	1	0	1	0	0	1	0	0
691	1	9	1	2010/8/20 0:00	NA	NA	NA	NA	NA	NA	NA	NA	NA	NA	0	0	0	0	0	0	0	0	0	NA	0	0	0	0	0	0	0	0	70.69	2	1.7	1	1	1	1	1	2	1	NA	1	0	0	1	1	0
692	1	2	1	2009/2/26 0:00	NA	NA	NA	NA	NA	NA	NA	NA	NA	NA	0	0	0	0	0	0	0	0	0	NA	0	0	0	0	0	0	0	0	69.9	2	4.1	1	1	1	1	1	2	1	NA	1	0	0	1	0	0
693	1	3	1	2012/2/22 0:00	NA	NA	NA	NA	NA	NA	NA	NA	NA	NA	0	0	0	0	0	0	0	0	0	NA	0	0	0	0	0	0	0	0	63.87	1	8	1	1	1	1	1	1	3	40	1	0	0	1	0	0
694	1	2	1	2006/4/18 0:00	NA	NA	NA	NA	NA	NA	NA	NA	NA	NA	0	0	0	0	0	0	0	0	0	NA	0	0	0	0	0	0	0	0	62.55	1	1.72	1	1	1	1	0	2	2	NA	1	0	0	1	0	0
695	2	NA	1	2012/3/9 0:00	NA	NA	NA	NA	NA	NA	NA	NA	NA	NA	0	0	0	0	0	0	0	0	0	NA	0	0	0	0	0	0	0	0	71.43	1	8.27	0	2	1	1	1	1	3	150	1	0	0	1	1	0
696	2	1	1	2012/3/2 0:00	NA	NA	NA	NA	NA	NA	NA	NA	NA	NA	0	0	0	0	0	0	0	0	0	NA	0	0	0	0	0	0	0	0	70.3	1	8.35	0	2	1	1	2	2	1	NA	1	0	0	1	1	0
697	1	9	1	2009/3/18 0:00	NA	NA	NA	NA	NA	NA	NA	NA	NA	NA	0	0	0	0	0	0	0	0	0	NA	0	0	0	0	0	0	0	0	71.08	1	4.67	1	2	1	1	1	2	2	NA	1	0	0	1	1	0
698	0	1	1	2009/11/17 0:00	NA	NA	NA	NA	NA	NA	NA	NA	NA	NA	0	0	0	0	0	0	0	0	0	NA	0	0	0	0	0	0	0	0	54.32	1	5.32	0	1	1	1	1	1	1	0	1	0	0	1	1	0
699	2	1	1	2012/3/7 0:00	NA	NA	NA	NA	NA	NA	NA	NA	NA	NA	0	0	0	0	0	0	0	0	0	NA	0	0	0	0	0	0	0	0	64.9	1	8.31	0	1	1	0	0	2	1	NA	1	0	0	1	1	0
700	0	0	1	2005/6/17 0:00	NA	NA	NA	NA	NA	NA	NA	NA	NA	NA	0	0	0	0	0	0	0	0	0	NA	0	0	0	0	0	0	0	0	57.2	1	1.28	0	1	1	2	0	2	2	NA	1	0	0	1	1	0
701	1	2	1	2011/9/27 0:00	NA	NA	NA	NA	NA	NA	NA	NA	NA	NA	0	0	0	0	0	0	0	0	0	NA	0	0	0	0	0	0	0	0	73.08	1	6.88	1	1	1	1	1	2	1	NA	1	0	0	1	0	0
702	2	1	1	2012/3/9 0:00	NA	NA	NA	NA	NA	NA	NA	NA	NA	NA	0	0	0	0	0	0	0	0	0	NA	0	0	0	0	0	0	0	0	66.97	1	8.33	0	1	1	1	2	2	1	NA	1	0	0	1	1	0
703	2	1	1	2012/4/3 0:00	NA	NA	NA	NA	NA	NA	NA	NA	NA	NA	0	0	0	0	0	0	0	0	0	NA	0	0	0	0	0	0	0	0	68.28	2	4.43	0	5	1	1	1	2	1	42	1	0	0	1	0	0
704	2	1	2	2008/9/4 0:00	2	0	0	6	1	1	2	3568.2	32	73.7	0	0	0	0	0	1	0	0	0	3	0	1	0	0	0	0	0	0	75.57	1	8.32	0	1	1	1	1	2	2	NA	1	0	0	1	1	0
705	0	0	1	2009/2/28 0:00	NA	NA	NA	NA	NA	NA	NA	NA	NA	NA	0	0	0	0	0	0	0	0	0	NA	0	0	0	0	0	0	0	0	78.28	1	5.29	0	2	1	0	0	2	1	NA	1	0	0	1	0	0
706	1	2	2	2011/9/18 0:00	2	0	0	0	0	1	2	4152	1567	37.9	0	0	0	0	0	0	0	0	1	NA	0	0	1	0	0	0	0	0	47.73	1	7.24	1	1	2	1	2	2	1	NA	1	0	0	1	1	0
707	1	2	1	2005/3/29 0:00	NA	NA	NA	NA	NA	NA	NA	NA	NA	NA	0	0	0	0	0	0	0	0	0	NA	0	0	0	0	0	0	0	0	47.73	1	5.41	1	2	1	1	1	2	1	NA	1	0	0	1	1	0
708	1	2	1	2012/3/29 0:00	NA	NA	NA	NA	NA	NA	NA	NA	NA	NA	0	0	0	0	0	0	0	0	0	NA	0	0	0	0	0	0	0	0	67.84	2	7.86	1	1	1	1	2	2	1	NA	1	0	0	1	1	0
709	2	1	1	2012/4/19 0:00	NA	NA	NA	NA	NA	NA	NA	NA	NA	NA	0	0	0	0	0	0	0	0	0	NA	0	0	0	0	0	0	0	0	54.46	1	8.49	0	2	1	1	1	2	3	NA	1	0	0	1	1	0
710	1	3	1	2012/2/16 0:00	NA	NA	NA	NA	NA	NA	NA	NA	NA	NA	0	0	0	0	0	0	0	0	0	NA	0	0	0	0	0	0	0	0	63.05	1	7.96	1	1	1	2	2	2	1	20	1	0	0	1	1	0
711	2	1	1	2012/1/26 0:00	NA	NA	NA	NA	NA	NA	NA	NA	NA	NA	0	0	0	0	0	0	0	0	0	NA	0	0	0	0	0	0	0	0	66.42	1	4.43	0	1	1	1	3	2	1	10	1	0	0	1	0	0
712	2	1	1	2012/2/10 0:00	NA	NA	NA	NA	NA	NA	NA	NA	NA	NA	0	0	0	0	0	0	0	0	0	NA	0	0	0	0	0	0	0	0	59.73	1	8.22	0	1	1	2	2	2	1	NA	1	0	0	1	1	0
713	1	2	2	2006/8/15 0:00	3	0	0	70	-1	2	2	60677	191	68.6	0	0	0	0	0	0	0	0	1	NA	0	0	1	0	0	0	0	0	77.66	1	2.45	1	1	1	1	1	1	3	190	1	0	0	1	1	0
714	1	2	1	2011/8/12 0:00	NA	NA	NA	NA	NA	NA	NA	NA	NA	NA	0	0	0	0	0	0	0	0	0	NA	0	0	0	0	0	0	0	0	76.73	1	7.01	1	1	1	0	0	2	1	NA	1	0	0	1	0	0
715	1	2	1	2010/9/15 0:00	NA	NA	NA	NA	NA	NA	NA	NA	NA	NA	0	0	0	0	0	0	0	0	0	NA	0	0	0	0	0	0	0	0	67.24	1	6.15	1	1	1	1	1	2	2	NA	1	0	0	1	1	0
716	2	1	1	2010/5/14 0:00	NA	NA	NA	NA	NA	NA	NA	NA	NA	NA	0	0	0	0	0	0	0	0	0	NA	0	0	0	0	0	0	0	0	53.23	1	8.15	0	1	1	0	0	2	1	NA	1	0	0	1	0	0
717	0	0	1	2006/10/2 0:00	NA	NA	NA	NA	NA	NA	NA	NA	NA	NA	0	0	0	0	0	0	0	0	0	NA	0	0	0	0	0	0	0	0	72.59	1	1.69	0	1	1	2	0	2	3	NA	1	0	0	1	0	0
718	2	NA	1	2012/5/11 0:00	NA	NA	NA	NA	NA	NA	NA	NA	NA	NA	0	0	0	0	0	0	0	0	0	NA	0	0	0	0	0	0	0	0	67.8	1	7.53	0	6	2	1	2	1	1	NA	1	0	0	1	0	0
719	1	2	1	2009/8/28 0:00	NA	NA	NA	NA	NA	NA	NA	NA	NA	NA	0	0	0	0	0	0	0	0	0	NA	0	0	0	0	0	0	0	0	56.38	1	4.75	1	1	2	1	2	1	3	NA	1	0	0	1	0	0
720	1	9	1	2010/11/22 0:00	NA	NA	NA	NA	NA	NA	NA	NA	NA	NA	0	0	0	0	0	0	0	0	0	NA	0	0	0	0	0	0	0	0	55.47	1	6.28	1	1	1	1	1	1	3	120	1	0	0	1	1	0
721	2	1	1	2012/4/16 0:00	NA	NA	NA	NA	NA	NA	NA	NA	NA	NA	0	0	0	0	0	0	0	0	0	NA	0	0	0	0	0	0	0	0	57.94	2	8.17	0	1	2	1	2	1	1	5	1	0	0	1	1	0
722	1	0	1	2010/12/20 0:00	NA	NA	NA	NA	NA	NA	NA	NA	NA	NA	0	0	0	0	0	0	0	0	0	NA	0	0	0	0	0	0	0	0	73.64	2	6.18	1	1	1	1	1	2	1	NA	1	0	0	1	0	0
723	1	2	2	2010/12/9 0:00	3	0	0	31	-1	1	2	365.4	2044	56.6	0	0	0	0	0	1	0	1	0	1	0	0	1	0	0	0	0	0	65.6	1	7.37	1	1	1	1	2	2	1	NA	1	0	0	1	0	0
724	2	1	1	2012/3/1 0:00	NA	NA	NA	NA	NA	NA	NA	NA	NA	NA	0	0	0	0	0	0	0	0	0	NA	0	0	0	0	0	0	0	0	68.03	1	8.09	0	2	1	1	1	2	3	NA	1	0	0	1	1	0
725	2	1	1	2012/4/5 0:00	NA	NA	NA	NA	NA	NA	NA	NA	NA	NA	0	0	0	0	0	0	0	0	0	NA	0	0	0	0	0	0	0	0	69.42	1	8.06	0	1	1	1	2	2	1	0	1	0	0	1	0	0
726	1	3	1	2008/1/16 0:00	NA	NA	NA	NA	NA	NA	NA	NA	NA	NA	0	0	0	0	0	0	0	0	0	NA	0	0	0	0	0	0	0	0	75.9	2	7.17	1	2	2	3	2	1	1	NA	1	0	0	1	1	0
727	2	1	2	2012/1/23 0:00	1	0	0	26	5	1	1	24.1	17	21.2	0	0	1	0	0	0	0	0	0	NA	0	0	1	0	0	0	0	0	67.81	2	8.12	0	1	1	1	1	2	1	NA	1	0	0	1	1	0
728	2	1	1	2012/4/18 0:00	NA	NA	NA	NA	NA	NA	NA	NA	NA	NA	0	0	0	0	0	0	0	0	0	NA	0	0	0	0	0	0	0	0	62.16	1	8.08	0	1	1	3	2	2	1	28	1	0	0	1	1	0
729	1	7	1	2010/10/12 0:00	NA	NA	NA	NA	NA	NA	NA	NA	NA	NA	0	0	0	0	0	0	0	0	0	NA	0	0	0	0	0	0	0	0	55.73	1	3.66	1	1	1	1	1	2	1	NA	1	0	0	1	0	0
730	1	5	1	2009/4/2 0:00	NA	NA	NA	NA	NA	NA	NA	NA	NA	NA	0	0	0	0	0	0	0	0	0	NA	0	0	0	0	0	0	0	0	75.92	1	4.99	1	1	1	3	2	2	1	NA	1	0	0	1	0	0
731	2	1	1	2012/2/15 0:00	NA	NA	NA	NA	NA	NA	NA	NA	NA	NA	0	0	0	0	0	0	0	0	0	NA	0	0	0	0	0	0	0	0	57.64	1	8.01	0	1	2	1	2	1	1	NA	1	0	0	1	0	0
732	2	1	1	2012/2/23 0:00	NA	NA	NA	NA	NA	NA	NA	NA	NA	NA	0	0	0	0	0	0	0	0	0	NA	0	0	0	0	0	0	0	0	75.14	2	7.49	0	1	1	1	1	2	1	NA	1	0	0	1	0	0
733	2	NA	1	2012/4/2 0:00	NA	NA	NA	NA	NA	NA	NA	NA	NA	NA	0	0	0	0	0	0	0	0	0	NA	0	0	0	0	0	0	0	0	62.43	1	7.93	0	1	2	1	2	1	1	NA	1	0	0	1	0	0
734	1	2	1	2009/7/16 0:00	NA	NA	NA	NA	NA	NA	NA	NA	NA	NA	0	0	0	0	0	0	0	0	0	NA	0	0	0	0	0	0	0	0	73.63	2	4.75	1	1	1	1	1	2	1	NA	1	0	0	1	0	0
735	2	1	1	2012/2/29 0:00	NA	NA	NA	NA	NA	NA	NA	NA	NA	NA	0	0	0	0	0	0	0	0	0	NA	0	0	0	0	0	0	0	0	63.35	1	7.93	0	1	1	1	1	2	1	14	1	0	0	1	0	0
736	0	0	1	2006/4/14 0:00	NA	NA	NA	NA	NA	NA	NA	NA	NA	NA	0	0	0	0	0	0	0	0	0	NA	0	0	0	0	0	0	0	0	75.9	2	1.15	0	1	1	2	2	2	1	NA	1	0	0	1	1	0
737	1	9	1	2008/8/28 0:00	NA	NA	NA	NA	NA	NA	NA	NA	NA	NA	0	0	0	0	0	0	0	0	0	NA	0	0	0	0	0	0	0	0	69.79	1	3.81	1	1	1	2	2	2	2	NA	1	0	0	1	0	0
738	2	1	1	2012/3/12 0:00	NA	NA	NA	NA	NA	NA	NA	NA	NA	NA	0	0	0	0	0	0	0	0	0	NA	0	0	0	0	0	0	0	0	53.58	2	4.56	0	1	1	1	1	2	3	NA	1	0	0	1	0	0
739	1	9	1	2006/8/21 0:00	NA	NA	NA	NA	NA	NA	NA	NA	NA	NA	0	0	0	0	0	0	0	0	0	NA	0	0	0	0	0	0	0	0	60.75	1	1.64	1	1	1	1	1	2	1	NA	1	0	0	1	1	0
740	1	0	1	2009/1/13 0:00	NA	NA	NA	NA	NA	NA	NA	NA	NA	NA	0	0	0	0	0	0	0	0	0	NA	0	0	0	0	0	0	0	0	76.31	2	3.38	1	1	1	1	1	2	1	NA	1	0	0	1	1	0
741	1	9	1	2012/5/7 0:00	NA	NA	NA	NA	NA	NA	NA	NA	NA	NA	0	0	0	0	0	0	0	0	0	NA	0	0	0	0	0	0	0	0	83.6	1	7.03	1	1	1	2	2	1	1	0	1	0	0	1	0	0
742	1	9	1	2009/8/12 0:00	NA	NA	NA	NA	NA	NA	NA	NA	NA	NA	0	0	0	0	0	0	0	0	0	NA	0	0	0	0	0	0	0	0	74.31	1	5.39	1	2	1	1	1	2	1	NA	1	0	0	1	0	0
743	1	9	1	2008/10/28 0:00	NA	NA	NA	NA	NA	NA	NA	NA	NA	NA	0	0	0	0	0	0	0	0	0	NA	0	0	0	0	0	0	0	0	72.56	1	3.86	1	2	1	1	1	2	1	NA	1	0	0	1	1	0
744	2	1	1	2012/1/10 0:00	NA	NA	NA	NA	NA	NA	NA	NA	NA	NA	0	0	0	0	0	0	0	0	0	NA	0	0	0	0	0	0	0	0	65.84	2	6.17	0	1	1	1	1	2	1	NA	1	0	0	1	0	0
745	2	1	1	2012/5/11 0:00	NA	NA	NA	NA	NA	NA	NA	NA	NA	NA	0	0	0	0	0	0	0	0	0	NA	0	0	0	0	0	0	0	0	48.8	1	7.77	0	2	1	1	1	2	2	NA	1	0	0	1	0	0
746	2	1	1	2012/2/1 0:00	NA	NA	NA	NA	NA	NA	NA	NA	NA	NA	0	0	0	0	0	0	0	0	0	NA	0	0	0	0	0	0	0	0	70.34	1	7.74	0	1	1	1	1	2	3	NA	1	0	0	1	1	0
747	1	9	1	2010/10/6 0:00	NA	NA	NA	NA	NA	NA	NA	NA	NA	NA	0	0	0	0	0	0	0	0	0	NA	0	0	0	0	0	0	0	0	69.82	2	5.77	1	2	1	0	0	2	1	NA	1	0	0	1	0	0
748	1	2	1	2010/4/30 0:00	NA	NA	NA	NA	NA	NA	NA	NA	NA	NA	0	0	0	0	0	0	0	0	0	NA	0	0	0	0	0	0	0	0	68.06	1	5.9	1	2	1	2	2	1	3	350	1	0	0	1	0	0
749	0	0	2	2007/10/17 0:00	3	0	0	-1	-1	1	2	919.4	6118	33.4	0	0	0	0	0	1	0	0	0	NA	0	0	1	0	0	0	0	0	66.14	1	2.75	0	2	1	1	1	2	1	NA	1	0	0	1	0	0
750	2	1	1	2011/10/19 0:00	NA	NA	NA	NA	NA	NA	NA	NA	NA	NA	0	0	0	0	0	0	0	0	0	NA	0	0	0	0	0	0	0	0	62.54	1	7.8	0	1	1	1	1	2	1	NA	1	0	0	1	1	0
751	0	0	1	2008/6/19 0:00	NA	NA	NA	NA	NA	NA	NA	NA	NA	NA	0	0	0	0	0	0	0	0	0	NA	0	0	0	0	0	0	0	0	78.31	1	3.23	0	1	1	NA	2	2	1	NA	1	0	0	1	0	0
752	2	1	1	2012/4/11 0:00	NA	NA	NA	NA	NA	NA	NA	NA	NA	NA	0	0	0	0	0	0	0	0	0	NA	0	0	0	0	0	0	0	0	71.63	2	7.69	0	2	1	2	0	2	1	NA	1	0	0	1	1	0
753	1	2	1	2012/4/10 0:00	NA	NA	NA	NA	NA	NA	NA	NA	NA	NA	0	0	0	0	0	0	0	0	0	NA	0	0	0	0	0	0	0	0	72.94	1	7.32	1	1	1	1	1	2	1	0	1	0	0	1	0	0
754	1	2	2	2008/6/18 0:00	3	0	0	40	8	2	2	23.6	35	0.5	0	0	0	0	0	1	0	0	0	NA	0	0	1	0	0	0	0	0	72.51	1	5.49	1	1	1	1	1	2	1	NA	1	0	0	1	0	0
755	1	3	1	2008/4/18 0:00	NA	NA	NA	NA	NA	NA	NA	NA	NA	NA	0	0	0	0	0	0	0	0	0	NA	0	0	0	0	0	0	0	0	71.87	2	2.67	1	1	1	1	1	2	1	NA	1	0	0	1	0	0
756	1	2	2	2006/6/23 0:00	0	2	0	-1	-1	2	1	5094.9	36	65.1	0	0	1	0	0	0	0	0	0	NA	0	1	0	0	0	0	0	0	79.71	1	1.45	1	1	2	1	2	2	1	NA	1	0	0	1	1	0
757	2	1	1	2012/1/16 0:00	NA	NA	NA	NA	NA	NA	NA	NA	NA	NA	0	0	0	0	0	0	0	0	0	NA	0	0	0	0	0	0	0	0	68.45	2	7.68	0	1	1	1	1	2	1	NA	1	0	0	1	0	0
758	1	2	1	2007/2/7 0:00	NA	NA	NA	NA	NA	NA	NA	NA	NA	NA	0	0	0	0	0	0	0	0	0	NA	0	0	0	0	0	0	0	0	83.83	2	1.73	1	2	1	1	1	2	1	NA	1	0	0	1	1	0
759	1	2	2	2008/2/20 0:00	0	3	0	-1	-1	2	2	325	7787	51.7	0	0	0	0	0	0	1	0	0	NA	0	0	1	0	0	0	0	0	50.18	1	2.82	1	1	1	1	1	2	1	NA	1	0	0	1	1	0
760	2	1	1	2012/2/3 0:00	NA	NA	NA	NA	NA	NA	NA	NA	NA	NA	0	0	0	0	0	0	0	0	0	NA	0	0	0	0	0	0	0	0	53.93	1	4.34	0	1	1	2	2	2	1	NA	1	0	0	1	0	0
761	2	1	1	2012/3/9 0:00	NA	NA	NA	NA	NA	NA	NA	NA	NA	NA	0	0	0	0	0	0	0	0	0	NA	0	0	0	0	0	0	0	0	57.02	2	7.53	0	1	1	1	1	2	3	150	1	0	0	1	1	0
762	1	2	1	2009/8/27 0:00	NA	NA	NA	NA	NA	NA	NA	NA	NA	NA	0	0	0	0	0	0	0	0	0	NA	0	0	0	0	0	0	0	0	63.57	1	4.74	1	2	1	1	1	2	3	NA	1	0	0	1	1	0
763	2	1	1	2012/4/6 0:00	NA	NA	NA	NA	NA	NA	NA	NA	NA	NA	0	0	0	0	0	0	0	0	0	NA	0	0	0	0	0	0	0	0	67.39	1	5.56	0	5	1	1	1	2	1	NA	1	0	0	1	0	0
764	2	1	1	2012/4/24 0:00	NA	NA	NA	NA	NA	NA	NA	NA	NA	NA	0	0	0	0	0	0	0	0	0	NA	0	0	0	0	0	0	0	0	59.68	1	7.55	0	2	1	1	1	2	3	105	1	0	0	1	0	0
765	2	1	1	2012/2/28 0:00	NA	NA	NA	NA	NA	NA	NA	NA	NA	NA	0	0	0	0	0	0	0	0	0	NA	0	0	0	0	0	0	0	0	69.77	1	6.09	0	1	1	1	1	2	1	NA	1	0	0	1	0	0
766	2	1	2	2010/5/10 0:00	3	0	0	9	6	2	2	4.3	190	0.5	0	0	0	0	0	1	0	0	0	NA	0	1	0	0	0	0	0	0	59.77	2	5.12	0	4	1	1	1	2	3	NA	1	0	0	1	0	0
767	1	9	1	2010/2/10 0:00	NA	NA	NA	NA	NA	NA	NA	NA	NA	NA	0	0	0	0	0	0	0	0	0	NA	0	0	0	0	0	0	0	0	70.5	1	4.93	1	1	1	NA	1	2	1	NA	1	0	0	1	0	0
768	2	1	1	2012/2/7 0:00	NA	NA	NA	NA	NA	NA	NA	NA	NA	NA	0	0	0	0	0	0	0	0	0	NA	0	0	0	0	0	0	0	0	67.82	2	7.47	0	1	1	1	1	2	1	0	1	0	0	1	0	0
769	2	1	1	2012/2/29 0:00	NA	NA	NA	NA	NA	NA	NA	NA	NA	NA	0	0	0	0	0	0	0	0	0	NA	0	0	0	0	0	0	0	0	65.07	2	7.45	0	6	1	0	0	2	1	NA	1	0	0	1	0	0
770	1	3	1	2006/6/19 0:00	NA	NA	NA	NA	NA	NA	NA	NA	NA	NA	0	0	0	0	0	0	0	0	0	NA	0	0	0	0	0	0	0	0	75.26	2	1.29	1	1	1	2	2	2	1	NA	1	0	0	1	0	0
771	2	NA	1	2012/3/2 0:00	NA	NA	NA	NA	NA	NA	NA	NA	NA	NA	0	0	0	0	0	0	0	0	0	NA	0	0	0	0	0	0	0	0	55.43	1	7.46	0	1	2	3	2	1	1	NA	1	0	0	1	0	0
772	1	9	1	2006/3/1 0:00	NA	NA	NA	NA	NA	NA	NA	NA	NA	NA	0	0	0	0	0	0	0	0	0	NA	0	0	0	0	0	0	0	0	70.81	2	1.77	1	1	1	1	1	2	1	NA	1	0	0	1	0	0
773	2	1	1	2012/4/20 0:00	NA	NA	NA	NA	NA	NA	NA	NA	NA	NA	0	0	0	0	0	0	0	0	0	NA	0	0	0	0	0	0	0	0	55.9	1	7.51	0	1	1	1	1	2	2	NA	1	0	0	1	1	0
774	2	1	1	2012/4/9 0:00	NA	NA	NA	NA	NA	NA	NA	NA	NA	NA	0	0	0	0	0	0	0	0	0	NA	0	0	0	0	0	0	0	0	66.89	1	7.45	0	1	1	1	1	2	1	NA	1	0	0	1	1	0
775	1	2	1	2011/4/6 0:00	NA	NA	NA	NA	NA	NA	NA	NA	NA	NA	0	0	0	0	0	0	0	0	0	NA	0	0	0	0	0	0	0	0	61.65	1	7.24	1	1	1	2	3	2	1	NA	1	0	0	1	1	0
776	2	1	1	2012/3/9 0:00	NA	NA	NA	NA	NA	NA	NA	NA	NA	NA	0	0	0	0	0	0	0	0	0	NA	0	0	0	0	0	0	0	0	52.47	1	7.42	0	1	1	1	1	1	1	3	1	0	0	1	1	0
777	1	3	1	2010/8/19 0:00	NA	NA	NA	NA	NA	NA	NA	NA	NA	NA	0	0	0	0	0	0	0	0	0	NA	0	0	0	0	0	0	0	0	68.49	1	5.04	1	1	1	2	2	2	1	NA	1	0	0	1	0	0
778	1	2	1	2009/10/2 0:00	NA	NA	NA	NA	NA	NA	NA	NA	NA	NA	0	0	0	0	0	0	0	0	0	NA	0	0	0	0	0	0	0	0	79.44	2	4.47	1	1	1	2	3	2	1	NA	1	0	0	1	0	0
779	1	2	1	2008/2/27 0:00	NA	NA	NA	NA	NA	NA	NA	NA	NA	NA	0	0	0	0	0	0	0	0	0	NA	0	0	0	0	0	0	0	0	65.48	1	5.25	1	1	1	1	2	2	1	NA	1	0	0	1	1	0
780	2	NA	1	2011/4/14 0:00	NA	NA	NA	NA	NA	NA	NA	NA	NA	NA	0	0	0	0	0	0	0	0	0	NA	0	0	0	0	0	0	0	0	63.67	1	7.32	0	1	1	1	1	1	2	3	1	0	0	1	0	0
781	2	1	1	2012/4/24 0:00	NA	NA	NA	NA	NA	NA	NA	NA	NA	NA	0	0	0	0	0	0	0	0	0	NA	0	0	0	0	0	0	0	0	78.32	2	7.4	0	1	1	1	1	2	1	NA	1	0	0	1	0	0
782	0	0	1	2008/9/3 0:00	NA	NA	NA	NA	NA	NA	NA	NA	NA	NA	0	0	0	0	0	0	0	0	0	NA	0	0	0	0	0	0	0	0	78.06	2	2.91	0	1	1	2	2	2	1	NA	1	0	0	1	0	0
783	1	2	1	2010/4/4 0:00	NA	NA	NA	NA	NA	NA	NA	NA	NA	NA	0	0	0	0	0	0	0	0	0	NA	0	0	0	0	0	0	0	0	68.59	2	4.81	1	1	1	1	3	2	1	NA	1	0	0	1	1	0
784	1	2	2	2006/4/27 0:00	2	0	0	38	-1	2	1	93738	511	18.6	0	0	0	0	0	0	0	0	1	NA	0	0	0	0	0	1	0	0	59.07	1	0.89	1	1	1	1	1	2	1	NA	1	0	0	1	0	0
785	1	3	1	2011/3/23 0:00	NA	NA	NA	NA	NA	NA	NA	NA	NA	NA	0	0	0	0	0	0	0	0	0	NA	0	0	0	0	0	0	0	0	67.55	2	7.28	0	1	1	1	1	2	1	NA	1	0	0	1	1	0
786	1	2	2	2008/12/24 0:00	2	0	0	14	-1	1	1	24961.2	10138	75.8	0	0	1	0	0	1	0	0	0	NA	0	0	1	0	0	0	0	0	66.45	2	3.6	1	1	1	1	1	2	1	NA	1	0	0	1	1	0
787	1	3	1	2006/8/30 0:00	NA	NA	NA	NA	NA	NA	NA	NA	NA	NA	0	0	0	0	0	0	0	0	0	NA	0	0	0	0	0	0	0	0	78.29	1	1.19	1	NA	1	1	1	2	1	NA	1	0	0	1	1	0
788	1	9	1	2011/12/31 0:00	NA	NA	NA	NA	NA	NA	NA	NA	NA	NA	0	0	0	0	0	0	0	0	0	NA	0	0	0	0	0	0	0	0	55.48	1	7.1	1	2	1	2	0	2	1	NA	1	0	0	1	1	0
789	2	NA	1	2012/1/25 0:00	NA	NA	NA	NA	NA	NA	NA	NA	NA	NA	0	0	0	0	0	0	0	0	0	NA	0	0	0	0	0	0	0	0	84.19	2	7.19	0	5	1	1	1	1	1	5	1	0	0	1	1	0
790	1	2	1	2012/2/24 0:00	NA	NA	NA	NA	NA	NA	NA	NA	NA	NA	0	0	0	0	0	0	0	0	0	NA	0	0	0	0	0	0	0	0	73.37	1	7.2	0	2	1	1	2	1	2	60	1	0	0	1	0	0
791	1	2	2	2010/1/7 0:00	3	0	0	-1	-1	1	1	7045	6414	82.3	0	0	0	0	0	0	0	0	1	NA	0	1	0	0	0	0	0	0	78.55	2	4.41	1	1	1	0	1	1	1	0	1	0	0	1	0	0
792	1	3	1	2006/10/26 0:00	NA	NA	NA	NA	NA	NA	NA	NA	NA	NA	0	0	0	0	0	0	0	0	0	NA	0	0	0	0	0	0	0	0	62.41	1	1.39	1	NA	1	2	2	2	1	NA	1	0	0	1	0	0
793	1	9	1	2007/5/6 0:00	NA	NA	NA	NA	NA	NA	NA	NA	NA	NA	0	0	0	0	0	0	0	0	0	NA	0	0	0	0	0	0	0	0	63.63	1	1.12	1	2	1	1	1	1	3	40	1	0	0	1	1	0
794	1	2	1	2009/5/15 0:00	NA	NA	NA	NA	NA	NA	NA	NA	NA	NA	0	0	0	0	0	0	0	0	0	NA	0	0	0	0	0	0	0	0	71.78	2	4.86	1	1	1	1	1	2	1	NA	1	0	0	1	1	0
795	0	0	1	2007/2/20 0:00	NA	NA	NA	NA	NA	NA	NA	NA	NA	NA	0	0	0	0	0	0	0	0	0	NA	0	0	0	0	0	0	0	0	75.88	2	1.71	0	1	1	2	2	2	1	NA	1	0	0	1	1	0
796	2	1	1	2012/3/30 0:00	NA	NA	NA	NA	NA	NA	NA	NA	NA	NA	0	0	0	0	0	0	0	0	0	NA	0	0	0	0	0	0	0	0	58.55	1	7.05	0	1	1	1	0	2	1	NA	1	0	0	1	1	0
797	1	2	2	2007/5/10 0:00	0	0	2	0	0	1	1	20.7	86	0.5	0	0	0	0	0	0	0	0	1	NA	0	1	0	0	0	0	0	0	68.49	2	2.24	1	1	1	0	0	2	1	NA	1	0	0	1	0	0
798	1	9	1	2012/4/6 0:00	NA	NA	NA	NA	NA	NA	NA	NA	NA	NA	0	0	0	0	0	0	0	0	0	NA	0	0	0	0	0	0	0	0	64.76	2	6.7	1	1	1	1	1	2	1	NA	1	0	0	1	1	0
799	0	0	1	2009/5/1 0:00	NA	NA	NA	NA	NA	NA	NA	NA	NA	NA	0	0	0	0	0	0	0	0	0	NA	0	0	0	0	0	0	0	0	77.45	1	3.8	0	1	1	1	1	1	1	0	1	0	0	1	0	0
800	1	3	1	2007/12/14 0:00	NA	NA	NA	NA	NA	NA	NA	NA	NA	NA	0	0	0	0	0	0	0	0	0	NA	0	0	0	0	0	0	0	0	71.58	1	2.56	1	1	1	0	1	1	1	0	1	0	0	1	0	0
801	2	1	1	2012/4/13 0:00	NA	NA	NA	NA	NA	NA	NA	NA	NA	NA	0	0	0	0	0	0	0	0	0	NA	0	0	0	0	0	0	0	0	75.79	1	5.97	0	5	1	1	1	2	3	NA	1	0	0	1	0	0
802	2	1	1	2012/2/27 0:00	NA	NA	NA	NA	NA	NA	NA	NA	NA	NA	0	0	0	0	0	0	0	0	0	NA	0	0	0	0	0	0	0	0	74.12	1	6.38	0	1	1	1	1	2	1	NA	1	0	0	1	1	0
803	1	2	2	2008/3/10 0:00	3	0	0	-1	-1	2	2	1730.9	25955	21.7	0	0	0	0	0	0	1	0	0	1	0	0	1	0	0	0	0	0	64.59	1	2.46	1	1	2	1	2	1	1	NA	1	0	0	1	1	0
804	1	4	1	2012/3/26 0:00	NA	NA	NA	NA	NA	NA	NA	NA	NA	NA	0	0	0	0	0	0	0	0	0	NA	0	0	0	0	0	0	0	0	72.47	1	6.99	1	1	1	1	2	2	1	NA	1	0	0	1	0	0
805	2	1	1	2012/4/6 0:00	NA	NA	NA	NA	NA	NA	NA	NA	NA	NA	0	0	0	0	0	0	0	0	0	NA	0	0	0	0	0	0	0	0	67.34	1	7.06	0	1	1	2	2	2	1	14	1	0	0	1	0	0
806	1	9	1	2009/4/30 0:00	NA	NA	NA	NA	NA	NA	NA	NA	NA	NA	0	0	0	0	0	0	0	0	0	NA	0	0	0	0	0	0	0	0	57.14	1	3.39	1	1	1	1	1	1	2	100	1	0	0	1	0	0
807	2	1	1	2012/1/18 0:00	NA	NA	NA	NA	NA	NA	NA	NA	NA	NA	0	0	0	0	0	0	0	0	0	NA	0	0	0	0	0	0	0	0	81.67	2	6.98	0	1	1	1	0	2	1	NA	1	0	0	1	0	0
808	1	3	1	2009/11/17 0:00	NA	NA	NA	NA	NA	NA	NA	NA	NA	NA	0	0	0	0	0	0	0	0	0	NA	0	0	0	0	0	0	0	0	72.24	2	5.09	1	1	1	1	0	2	1	NA	1	0	0	1	0	0
809	1	2	1	2011/5/27 0:00	NA	NA	NA	NA	NA	NA	NA	NA	NA	NA	0	0	0	0	0	0	0	0	0	NA	0	0	0	0	0	0	0	0	77.5	2	6.12	1	1	1	2	2	2	1	NA	1	0	0	1	1	0
810	1	9	1	2011/4/28 0:00	NA	NA	NA	NA	NA	NA	NA	NA	NA	NA	0	0	0	0	0	0	0	0	0	NA	0	0	0	0	0	0	0	0	77.71	1	6.16	1	1	1	0	0	2	3	NA	1	0	0	1	0	0
811	2	1	1	2012/4/20 0:00	NA	NA	NA	NA	NA	NA	NA	NA	NA	NA	0	0	0	0	0	0	0	0	0	NA	0	0	0	0	0	0	0	0	72.61	1	4.38	0	1	1	1	1	2	2	NA	1	0	0	1	0	0
812	2	NA	2	2010/11/1 0:00	0	0	2	30	2	1	1	2.1	NA	0.5	0	0	0	0	0	1	0	0	0	4	0	1	0	0	0	0	0	0	71.04	1	6.83	0	1	1	2	2	1	1	20	1	0	0	1	1	0
813	1	9	1	2009/3/2 0:00	NA	NA	NA	NA	NA	NA	NA	NA	NA	NA	0	0	0	0	0	0	0	0	0	NA	0	0	0	0	0	0	0	0	76.6	1	3.18	1	1	1	2	2	2	3	NA	1	0	0	1	0	0
814	2	1	1	2012/2/3 0:00	NA	NA	NA	NA	NA	NA	NA	NA	NA	NA	0	0	0	0	0	0	0	0	0	NA	0	0	0	0	0	0	0	0	66.83	1	6.9	0	1	2	1	2	1	1	NA	1	0	0	1	0	0
815	2	1	1	2012/1/27 0:00	NA	NA	NA	NA	NA	NA	NA	NA	NA	NA	0	0	0	0	0	0	0	0	0	NA	0	0	0	0	0	0	0	0	63.95	2	6.91	0	2	1	1	1	2	1	NA	1	0	0	1	0	0
816	2	1	1	2012/2/16 0:00	NA	NA	NA	NA	NA	NA	NA	NA	NA	NA	0	0	0	0	0	0	0	0	0	NA	0	0	0	0	0	0	0	0	81.9	1	6.8	0	1	1	1	1	2	1	NA	1	0	0	1	0	1
817	0	0	1	2008/4/30 0:00	NA	NA	NA	NA	NA	NA	NA	NA	NA	NA	0	0	0	0	0	0	0	0	0	NA	0	0	0	0	0	0	0	0	80.99	2	3.14	0	1	1	1	1	2	1	NA	1	0	0	1	1	0
818	4	1	1	2012/4/10 0:00	NA	NA	NA	NA	NA	NA	NA	NA	NA	NA	0	0	0	0	0	0	0	0	0	NA	0	0	0	0	0	0	0	0	70.28	1	6.83	0	1	2	1	2	1	2	NA	1	0	0	1	0	0
819	1	2	2	2006/7/21 0:00	2	0	0	0	0	1	1	26328	14673	36.7	0	0	0	0	0	0	1	0	0	1	0	1	0	0	0	0	0	0	78.53	2	0.57	1	1	1	0	1	2	1	NA	1	0	0	1	1	0
820	2	1	1	2012/3/6 0:00	NA	NA	NA	NA	NA	NA	NA	NA	NA	NA	0	0	0	0	0	0	0	0	0	NA	0	0	0	0	0	0	0	0	63.44	1	6.78	0	2	1	1	0	2	1	NA	1	0	0	1	1	0
821	1	3	1	2007/4/27 0:00	NA	NA	NA	NA	NA	NA	NA	NA	NA	NA	0	0	0	0	0	0	0	0	0	NA	0	0	0	0	0	0	0	0	63.81	2	1.07	1	1	1	1	1	2	1	NA	1	0	0	1	0	0
822	1	2	2	2007/3/9 0:00	2	0	2	0	0	1	2	13	7808	0.5	0	0	1	0	0	0	0	0	0	NA	0	1	0	0	0	0	0	0	83.72	1	1.18	1	2	1	1	1	2	1	NA	1	0	0	1	1	0
823	2	1	1	2012/5/2 0:00	NA	NA	NA	NA	NA	NA	NA	NA	NA	NA	0	0	0	0	0	0	0	0	0	NA	0	0	0	0	0	0	0	0	69.21	2	6.8	0	6	1	3	2	1	1	0	1	0	0	1	0	0
824	1	5	1	2008/7/30 0:00	NA	NA	NA	NA	NA	NA	NA	NA	NA	NA	0	0	0	0	0	0	0	0	0	NA	0	0	0	0	0	0	0	0	56.27	1	2.51	1	2	1	2	2	1	2	80	1	0	0	1	1	0
825	0	0	1	2011/3/9 0:00	NA	NA	NA	NA	NA	NA	NA	NA	NA	NA	0	0	0	0	0	0	0	0	0	NA	0	0	0	0	0	0	0	0	62.58	2	4.81	0	1	1	1	1	2	1	NA	1	0	0	1	1	0
826	1	9	1	2009/2/9 0:00	NA	NA	NA	NA	NA	NA	NA	NA	NA	NA	0	0	0	0	0	0	0	0	0	NA	0	0	0	0	0	0	0	0	80.84	1	2.85	1	2	1	2	2	2	1	NA	1	0	0	1	0	0
827	2	1	1	2012/3/16 0:00	NA	NA	NA	NA	NA	NA	NA	NA	NA	NA	0	0	0	0	0	0	0	0	0	NA	0	0	0	0	0	0	0	0	71.16	1	6.15	0	1	1	1	1	2	1	NA	1	0	0	1	0	0
828	4	1	1	2012/5/1 0:00	NA	NA	NA	NA	NA	NA	NA	NA	NA	NA	0	0	0	0	0	0	0	0	0	NA	0	0	0	0	0	0	0	0	62.74	1	6.72	0	1	2	1	2	1	1	NA	1	0	0	1	1	0
829	2	1	1	2012/4/18 0:00	NA	NA	NA	NA	NA	NA	NA	NA	NA	NA	0	0	0	0	0	0	0	0	0	NA	0	0	0	0	0	0	0	0	68.56	1	5.91	0	1	2	1	2	1	1	NA	1	0	0	1	0	0
830	2	1	1	2012/2/17 0:00	NA	NA	NA	NA	NA	NA	NA	NA	NA	NA	0	0	0	0	0	0	0	0	0	NA	0	0	0	0	0	0	0	0	69.87	1	4.6	0	1	1	1	1	2	1	NA	1	0	0	1	0	0
831	1	3	1	2011/6/20 0:00	NA	NA	NA	NA	NA	NA	NA	NA	NA	NA	0	0	0	0	0	0	0	0	0	NA	0	0	0	0	0	0	0	0	77.72	2	5.48	1	NA	1	1	1	2	1	NA	1	0	0	1	0	0
832	1	2	1	2011/3/18 0:00	NA	NA	NA	NA	NA	NA	NA	NA	NA	NA	0	0	0	0	0	0	0	0	0	NA	0	0	0	0	0	0	0	0	64.97	1	5.22	1	2	1	2	1	1	3	250	1	0	0	1	0	0
833	1	3	1	2012/2/23 0:00	NA	NA	NA	NA	NA	NA	NA	NA	NA	NA	0	0	0	0	0	0	0	0	0	NA	0	0	0	0	0	0	0	0	72.4	1	6.31	1	2	1	1	1	2	1	0	1	0	0	1	1	0
834	2	1	1	2007/11/26 0:00	NA	NA	NA	NA	NA	NA	NA	NA	NA	NA	0	0	0	0	0	0	0	0	0	NA	0	0	0	0	0	0	0	0	72.13	2	6.52	0	1	1	1	2	2	1	NA	1	0	0	1	0	0
835	2	1	1	2011/2/16 0:00	NA	NA	NA	NA	NA	NA	NA	NA	NA	NA	0	0	0	0	0	0	0	0	0	NA	0	0	0	0	0	0	0	0	45.92	1	6.59	0	NA	2	1	1	1	1	NA	1	0	0	1	0	0
836	1	2	1	2010/9/22 0:00	NA	NA	NA	NA	NA	NA	NA	NA	NA	NA	0	0	0	0	0	0	0	0	0	NA	0	0	0	0	0	0	0	0	63.97	1	4.9	1	2	1	1	1	1	2	50	1	0	0	1	1	0
837	1	9	1	2006/7/11 0:00	NA	NA	NA	NA	NA	NA	NA	NA	NA	NA	0	0	0	0	0	0	0	0	0	NA	0	0	0	0	0	0	0	0	81.76	1	0.16	1	1	1	1	2	2	1	NA	1	0	0	1	0	0
838	1	2	1	2010/2/18 0:00	NA	NA	NA	NA	NA	NA	NA	NA	NA	NA	0	0	0	0	0	0	0	0	0	NA	0	0	0	0	0	0	0	0	69.03	1	5.36	1	4	1	1	1	1	2	80	1	0	0	1	1	0
839	1	2	2	2010/4/19 0:00	3	0	0	-1	-1	1	2	11712.9	13394	31	0	0	0	0	0	1	0	0	0	5	0	0	1	0	0	0	0	0	72.46	2	3.98	1	1	1	1	2	2	1	NA	1	0	0	1	0	0
840	2	1	1	2012/5/7 0:00	NA	NA	NA	NA	NA	NA	NA	NA	NA	NA	0	0	0	0	0	0	0	0	0	NA	0	0	0	0	0	0	0	0	70.05	1	6.28	0	5	1	2	2	1	3	100	1	0	0	1	0	0
841	2	1	1	2012/4/6 0:00	NA	NA	NA	NA	NA	NA	NA	NA	NA	NA	0	0	0	0	0	0	0	0	0	NA	0	0	0	0	0	0	0	0	55.77	2	4.61	0	1	2	1	2	1	1	NA	1	0	0	1	0	0
842	1	2	1	2012/1/4 0:00	NA	NA	NA	NA	NA	NA	NA	NA	NA	NA	0	0	0	0	0	0	0	0	0	NA	0	0	0	0	0	0	0	0	48.37	1	5.67	1	1	1	1	1	2	3	NA	1	0	0	1	0	0
843	0	1	1	2006/10/17 0:00	NA	NA	NA	NA	NA	NA	NA	NA	NA	NA	0	0	0	0	0	0	0	0	0	NA	0	0	0	0	0	0	0	0	63.95	1	0.32	0	1	1	1	1	2	1	NA	1	0	0	1	0	0
844	1	2	2	2007/12/28 0:00	4	0	0	0	0	1	1	6	36	0	0	0	0	0	0	1	0	0	0	1	0	1	0	0	0	0	0	0	65.4	1	1.96	1	1	1	3	2	2	1	NA	1	0	0	1	0	0
845	1	2	1	2011/2/3 0:00	NA	NA	NA	NA	NA	NA	NA	NA	NA	NA	0	0	0	0	0	0	0	0	0	NA	0	0	0	0	0	0	0	0	72.12	1	5.88	1	1	1	2	1	2	1	NA	1	0	0	1	0	0
846	2	NA	1	2011/11/22 0:00	NA	NA	NA	NA	NA	NA	NA	NA	NA	NA	0	0	0	0	0	0	0	0	0	NA	0	0	0	0	0	0	0	0	49.15	1	6.37	0	1	2	1	2	1	1	NA	1	0	0	1	1	0
847	1	2	1	2011/6/22 0:00	NA	NA	NA	NA	NA	NA	NA	NA	NA	NA	0	0	0	0	0	0	0	0	0	NA	0	0	0	0	0	0	0	0	68.64	2	5.26	1	1	1	1	1	2	1	NA	1	0	0	1	0	0
848	1	2	2	2008/2/20 0:00	1	0	0	12	1	1	1	5	3531	0	0	0	0	0	0	1	0	0	0	NA	0	1	0	0	0	0	0	0	75.48	1	3.15	1	1	1	1	2	2	1	NA	1	0	0	1	0	0
849	1	2	1	2010/8/31 0:00	NA	NA	NA	NA	NA	NA	NA	NA	NA	NA	0	0	0	0	0	0	0	0	0	NA	0	0	0	0	0	0	0	0	61.25	1	5.04	1	2	1	1	1	1	1	35	1	0	0	1	1	0
850	1	3	1	2009/1/28 0:00	NA	NA	NA	NA	NA	NA	NA	NA	NA	NA	0	0	0	0	0	0	0	0	0	NA	0	0	0	0	0	0	0	0	69.94	1	1.89	1	6	1	1	2	2	1	NA	1	0	0	1	0	0
851	2	1	1	2012/4/24 0:00	NA	NA	NA	NA	NA	NA	NA	NA	NA	NA	0	0	0	0	0	0	0	0	0	NA	0	0	0	0	0	0	0	0	73.99	1	6.33	0	1	1	1	1	2	3	180	1	0	0	1	1	0
852	1	2	1	2009/4/21 0:00	NA	NA	NA	NA	NA	NA	NA	NA	NA	NA	0	0	0	0	0	0	0	0	0	NA	0	0	0	0	0	0	0	0	75.59	1	4.29	1	1	1	1	1	2	1	NA	1	0	0	1	1	0
853	1	9	1	2008/8/29 0:00	NA	NA	NA	NA	NA	NA	NA	NA	NA	NA	0	0	0	0	0	0	0	0	0	NA	0	0	0	0	0	0	0	0	78.75	1	2.33	1	NA	1	3	1	2	1	NA	1	0	0	1	1	0
854	2	1	1	2012/4/26 0:00	NA	NA	NA	NA	NA	NA	NA	NA	NA	NA	0	0	0	0	0	0	0	0	0	NA	0	0	0	0	0	0	0	0	74.76	2	5.52	0	NA	1	2	1	2	1	NA	1	0	0	1	0	0
855	2	1	1	2012/1/18 0:00	NA	NA	NA	NA	NA	NA	NA	NA	NA	NA	0	0	0	0	0	0	0	0	0	NA	0	0	0	0	0	0	0	0	62.77	2	6.36	0	1	1	1	2	2	3	NA	1	0	0	1	0	0
856	2	1	1	2012/4/9 0:00	NA	NA	NA	NA	NA	NA	NA	NA	NA	NA	0	0	0	0	0	0	0	0	0	NA	0	0	0	0	0	0	0	0	70.16	2	6.46	0	NA	1	2	2	2	1	NA	1	0	0	1	0	0
857	1	2	1	2010/9/16 0:00	NA	NA	NA	NA	NA	NA	NA	NA	NA	NA	0	0	0	0	0	0	0	0	0	NA	0	0	0	0	0	0	0	0	55.99	1	4.44	1	1	1	1	1	1	3	100	1	0	0	1	0	0
858	2	NA	1	2012/3/6 0:00	NA	NA	NA	NA	NA	NA	NA	NA	NA	NA	0	0	0	0	0	0	0	0	0	NA	0	0	0	0	0	0	0	0	51.52	1	6.3	0	1	2	1	2	1	1	NA	1	0	0	1	0	0
859	1	2	2	2010/6/28 0:00	1	0	0	23	8	2	1	4	43	13.6	0	0	0	0	0	1	0	0	0	NA	0	0	1	0	0	0	0	0	67.21	1	4.64	1	4	1	2	2	1	2	50	1	0	0	1	1	0
860	2	1	1	2012/2/17 0:00	NA	NA	NA	NA	NA	NA	NA	NA	NA	NA	0	0	0	0	0	0	0	0	0	NA	0	0	0	0	0	0	0	0	73.45	1	6.3	0	1	1	1	2	2	1	NA	1	0	0	1	0	0
861	2	NA	1	2012/3/8 0:00	NA	NA	NA	NA	NA	NA	NA	NA	NA	NA	0	0	0	0	0	0	0	0	0	NA	0	0	0	0	0	0	0	0	44.87	1	6.33	0	1	2	1	2	1	1	NA	1	0	0	1	0	0
862	1	3	1	2008/3/19 0:00	NA	NA	NA	NA	NA	NA	NA	NA	NA	NA	0	0	0	0	0	0	0	0	0	NA	0	0	0	0	0	0	0	0	77.18	2	1.71	1	1	1	3	2	2	1	NA	1	0	0	1	0	0
863	2	1	1	2012/1/25 0:00	NA	NA	NA	NA	NA	NA	NA	NA	NA	NA	0	0	0	0	0	0	0	0	0	NA	0	0	0	0	0	0	0	0	74.4	1	5.49	0	NA	1	2	2	2	1	NA	1	0	0	1	0	0
864	2	1	1	2012/3/5 0:00	NA	NA	NA	NA	NA	NA	NA	NA	NA	NA	0	0	0	0	0	0	0	0	0	NA	0	0	0	0	0	0	0	0	69.56	2	6.2	0	2	1	1	1	2	1	0	1	0	0	1	0	0
865	2	1	1	2012/2/22 0:00	NA	NA	NA	NA	NA	NA	NA	NA	NA	NA	0	0	0	0	0	0	0	0	0	NA	0	0	0	0	0	0	0	0	65	1	6.26	0	1	1	1	2	2	1	23	1	0	0	1	1	0
866	1	2	1	2008/1/31 0:00	NA	NA	NA	NA	NA	NA	NA	NA	NA	NA	0	0	0	0	0	0	0	0	0	NA	0	0	0	0	0	0	0	0	59.61	1	2.01	1	1	1	1	1	2	1	NA	1	0	0	1	0	0
867	1	2	1	2009/12/2 0:00	NA	NA	NA	NA	NA	NA	NA	NA	NA	NA	0	0	0	0	0	0	0	0	0	NA	0	0	0	0	0	0	0	0	64.01	1	3.68	1	2	1	1	1	1	2	100	1	0	0	1	0	0
868	1	2	1	2010/6/15 0:00	NA	NA	NA	NA	NA	NA	NA	NA	NA	NA	0	0	0	0	0	0	0	0	0	NA	0	0	0	0	0	0	0	0	64.48	1	4.25	1	1	1	1	2	2	2	NA	1	0	0	1	0	0
869	1	2	1	2009/8/12 0:00	NA	NA	NA	NA	NA	NA	NA	NA	NA	NA	0	0	0	0	0	0	0	0	0	NA	0	0	0	0	0	0	0	0	76.2	1	3.3	1	1	1	2	2	2	3	NA	1	0	0	1	0	0
870	0	0	1	2011/10/12 0:00	NA	NA	NA	NA	NA	NA	NA	NA	NA	NA	0	0	0	0	0	0	0	0	0	NA	0	0	0	0	0	0	0	0	54.66	1	3.56	0	NA	1	1	1	2	1	NA	1	0	0	1	0	0
871	1	3	1	2011/4/19 0:00	NA	NA	NA	NA	NA	NA	NA	NA	NA	NA	0	0	0	0	0	0	0	0	0	NA	0	0	0	0	0	0	0	0	78.56	2	5.26	1	2	1	2	2	2	1	NA	1	0	0	1	0	0
872	2	1	1	2012/2/8 0:00	NA	NA	NA	NA	NA	NA	NA	NA	NA	NA	0	0	0	0	0	0	0	0	0	NA	0	0	0	0	0	0	0	0	64.92	1	6.18	0	2	1	1	1	2	1	NA	1	0	0	1	0	0
873	1	3	1	2009/10/5 0:00	NA	NA	NA	NA	NA	NA	NA	NA	NA	NA	0	0	0	0	0	0	0	0	0	NA	0	0	0	0	0	0	0	0	74.63	2	4.09	1	2	1	1	1	1	1	0	1	0	0	1	0	0
874	2	1	1	2011/3/18 0:00	NA	NA	NA	NA	NA	NA	NA	NA	NA	NA	0	0	0	0	0	0	0	0	0	NA	0	0	0	0	0	0	0	0	55.94	1	6.1	0	2	1	1	1	2	3	NA	1	0	0	1	0	0
875	1	2	1	2010/1/20 0:00	NA	NA	NA	NA	NA	NA	NA	NA	NA	NA	0	0	0	0	0	0	0	0	0	NA	0	0	0	0	0	0	0	0	74.02	2	3.73	1	1	1	1	1	2	1	NA	1	0	0	1	0	0
876	1	9	1	2010/1/18 0:00	NA	NA	NA	NA	NA	NA	NA	NA	NA	NA	0	0	0	0	0	0	0	0	0	NA	0	0	0	0	0	0	0	0	80.75	2	3.36	1	1	1	2	2	2	1	NA	1	0	0	1	0	0
877	1	9	1	2010/4/6 0:00	NA	NA	NA	NA	NA	NA	NA	NA	NA	NA	0	0	0	0	0	0	0	0	0	NA	0	0	0	0	0	0	0	0	71.61	1	4.18	1	1	1	1	2	1	2	75	1	0	0	1	0	0
878	2	1	2	2009/6/10 0:00	3	0	0	0	0	1	1	1431.8	3441	86.1	0	0	0	0	0	1	0	0	0	NA	0	1	0	0	0	0	0	0	77.83	2	6.11	0	2	1	1	2	2	1	NA	1	0	0	1	0	0
879	2	1	1	2012/2/9 0:00	NA	NA	NA	NA	NA	NA	NA	NA	NA	NA	0	0	0	0	0	0	0	0	0	NA	0	0	0	0	0	0	0	0	70.09	2	6.21	0	1	1	1	1	2	1	NA	1	0	0	1	1	0
880	2	1	1	2012/5/7 0:00	NA	NA	NA	NA	NA	NA	NA	NA	NA	NA	0	0	0	0	0	0	0	0	0	NA	0	0	0	0	0	0	0	0	73.01	1	6.13	0	2	1	1	2	2	1	NA	1	0	0	1	1	0
881	2	1	1	2012/5/1 0:00	NA	NA	NA	NA	NA	NA	NA	NA	NA	NA	0	0	0	0	0	0	0	0	0	NA	0	0	0	0	0	0	0	0	58.4	2	6.1	0	1	1	1	1	2	1	NA	1	0	0	1	0	0
882	2	1	1	2012/3/7 0:00	NA	NA	NA	NA	NA	NA	NA	NA	NA	NA	0	0	0	0	0	0	0	0	0	NA	0	0	0	0	0	0	0	0	68.89	1	6.09	0	1	1	1	1	2	1	NA	1	0	0	1	0	0
883	1	2	1	2010/8/4 0:00	NA	NA	NA	NA	NA	NA	NA	NA	NA	NA	0	0	0	0	0	0	0	0	0	NA	0	0	0	0	0	0	0	0	58.19	1	4.69	1	1	1	1	1	2	3	NA	1	0	0	1	0	0
884	1	2	1	2007/10/30 0:00	NA	NA	NA	NA	NA	NA	NA	NA	NA	NA	0	0	0	0	0	0	0	0	0	NA	0	0	0	0	0	0	0	0	81.06	1	1.27	1	1	1	2	2	2	1	NA	1	0	0	1	0	0
885	0	0	1	2011/5/10 0:00	NA	NA	NA	NA	NA	NA	NA	NA	NA	NA	0	0	0	0	0	0	0	0	0	NA	0	0	0	0	0	0	0	0	65.51	1	2.93	0	1	1	1	1	2	1	NA	1	0	0	1	0	0
886	1	3	1	2011/12/9 0:00	NA	NA	NA	NA	NA	NA	NA	NA	NA	NA	0	0	0	0	0	0	0	0	0	NA	0	0	0	0	0	0	0	0	68.95	1	5.73	1	1	1	1	1	2	1	NA	1	0	0	1	0	0
887	2	1	1	2012/2/21 0:00	NA	NA	NA	NA	NA	NA	NA	NA	NA	NA	0	0	0	0	0	0	0	0	0	NA	0	0	0	0	0	0	0	0	66.38	1	6.03	0	1	1	1	1	2	1	NA	1	0	0	1	0	0
888	2	1	1	2012/4/4 0:00	NA	NA	NA	NA	NA	NA	NA	NA	NA	NA	0	0	0	0	0	0	0	0	0	NA	0	0	0	0	0	0	0	0	68.23	1	5.97	0	NA	1	1	2	2	3	NA	1	0	0	1	0	0
889	2	1	1	2012/3/22 0:00	NA	NA	NA	NA	NA	NA	NA	NA	NA	NA	0	0	0	0	0	0	0	0	0	NA	0	0	0	0	0	0	0	0	47.42	1	5.97	0	NA	2	1	2	1	1	NA	1	0	0	1	0	0
890	1	9	1	2008/3/24 0:00	NA	NA	NA	NA	NA	NA	NA	NA	NA	NA	0	0	0	0	0	0	0	0	0	NA	0	0	0	0	0	0	0	0	68.47	2	1.46	1	NA	1	1	0	2	1	NA	1	0	0	1	1	0
891	1	5	1	2008/11/23 0:00	NA	NA	NA	NA	NA	NA	NA	NA	NA	NA	0	0	0	0	0	0	0	0	0	NA	0	0	0	0	0	0	0	0	78.89	1	0.4	1	1	1	1	1	1	3	100	1	0	0	1	0	0
892	2	1	1	2012/4/18 0:00	NA	NA	NA	NA	NA	NA	NA	NA	NA	NA	0	0	0	0	0	0	0	0	0	NA	0	0	0	0	0	0	0	0	54.05	1	5.96	0	1	2	1	2	1	1	20	1	0	0	1	0	0
893	2	1	1	2011/10/20 0:00	NA	NA	NA	NA	NA	NA	NA	NA	NA	NA	0	0	0	0	0	0	0	0	0	NA	0	0	0	0	0	0	0	0	67.77	2	5.58	0	NA	1	2	2	2	1	NA	1	0	0	1	0	0
894	1	3	1	2009/9/30 0:00	NA	NA	NA	NA	NA	NA	NA	NA	NA	NA	0	0	0	0	0	0	0	0	0	NA	0	0	0	0	0	0	0	0	71.34	2	4.74	1	NA	1	2	2	2	1	5	1	0	0	1	0	0
895	2	1	1	2012/3/14 0:00	NA	NA	NA	NA	NA	NA	NA	NA	NA	NA	0	0	0	0	0	0	0	0	0	NA	0	0	0	0	0	0	0	0	71.09	2	4.43	0	5	1	1	2	1	2	60	1	0	0	1	0	0
896	1	3	1	2011/6/7 0:00	NA	NA	NA	NA	NA	NA	NA	NA	NA	NA	0	0	0	0	0	0	0	0	0	NA	0	0	0	0	0	0	0	0	55.92	2	4.25	1	1	1	1	1	2	1	NA	1	0	0	1	0	0
897	2	1	1	2012/3/26 0:00	NA	NA	NA	NA	NA	NA	NA	NA	NA	NA	0	0	0	0	0	0	0	0	0	NA	0	0	0	0	0	0	0	0	61.1	1	5.89	0	1	2	1	2	1	2	50	1	0	0	1	0	0
898	1	2	1	2009/10/2 0:00	NA	NA	NA	NA	NA	NA	NA	NA	NA	NA	0	0	0	0	0	0	0	0	0	NA	0	0	0	0	0	0	0	0	64.01	1	2.84	1	1	1	1	1	1	3	200	1	0	0	1	0	0
899	1	2	1	2008/12/8 0:00	NA	NA	NA	NA	NA	NA	NA	NA	NA	NA	0	0	0	0	0	0	0	0	0	NA	0	0	0	0	0	0	0	0	62.57	1	5.56	1	1	2	1	2	1	1	NA	1	0	0	1	1	0
900	1	2	1	2010/7/28 0:00	NA	NA	NA	NA	NA	NA	NA	NA	NA	NA	0	0	0	0	0	0	0	0	0	NA	0	0	0	0	0	0	0	0	74.44	2	3.54	1	NA	1	1	1	2	1	NA	1	0	0	1	0	0
901	2	1	1	2012/4/18 0:00	NA	NA	NA	NA	NA	NA	NA	NA	NA	NA	0	0	0	0	0	0	0	0	0	NA	0	0	0	0	0	0	0	0	73	2	5.51	0	NA	1	1	1	2	2	NA	1	0	0	1	0	0
902	0	1	1	2012/3/27 0:00	NA	NA	NA	NA	NA	NA	NA	NA	NA	NA	0	0	0	0	0	0	0	0	0	NA	0	0	0	0	0	0	0	0	65.88	1	5.8	0	1	2	1	2	1	1	20	1	0	0	1	0	0
903	1	3	2	2008/4/16 0:00	2	0	0	-1	-1	1	1	7.2	2375	0	1	0	1	0	0	0	0	0	0	NA	0	1	0	0	0	0	0	0	45.96	1	1.21	1	6	2	1	2	1	2	NA	1	0	0	1	0	0
904	1	2	1	2009/9/24 0:00	NA	NA	NA	NA	NA	NA	NA	NA	NA	NA	0	0	0	0	0	0	0	0	0	NA	0	0	0	0	0	0	0	0	70.28	1	3.01	1	5	1	1	1	1	3	100	1	0	0	1	0	0
905	1	3	1	2012/3/12 0:00	NA	NA	NA	NA	NA	NA	NA	NA	NA	NA	0	0	0	0	0	0	0	0	0	NA	0	0	0	0	0	0	0	0	74.81	1	5.23	1	1	1	1	1	1	1	18	1	0	0	1	1	0
906	2	1	1	2011/5/10 0:00	NA	NA	NA	NA	NA	NA	NA	NA	NA	NA	0	0	0	0	0	0	0	0	0	NA	0	0	0	0	0	0	0	0	86.33	1	5.65	0	NA	1	2	2	2	2	NA	1	0	0	1	1	0
907	1	2	1	2011/2/3 0:00	NA	NA	NA	NA	NA	NA	NA	NA	NA	NA	0	0	0	0	0	0	0	0	0	NA	0	0	0	0	0	0	0	0	55.34	1	5.79	0	NA	2	3	2	1	1	NA	1	0	0	1	0	0
908	2	1	1	2012/12/31 0:00	NA	NA	NA	NA	NA	NA	NA	NA	NA	NA	0	0	0	0	0	0	0	0	0	NA	0	0	0	0	0	0	0	0	70.56	1	5.64	0	5	1	1	1	1	3	300	1	0	0	1	0	0
909	2	1	1	2012/4/13 0:00	NA	NA	NA	NA	NA	NA	NA	NA	NA	NA	0	0	0	0	0	0	0	0	0	NA	0	0	0	0	0	0	0	0	76.03	1	5.78	0	4	1	1	1	2	1	14	1	0	0	1	0	0
910	2	1	1	2012/4/10 0:00	NA	NA	NA	NA	NA	NA	NA	NA	NA	NA	0	0	0	0	0	0	0	0	0	NA	0	0	0	0	0	0	0	0	64.98	2	4.85	0	1	1	1	1	2	1	NA	1	0	0	1	0	0
911	2	1	1	2012/4/19 0:00	NA	NA	NA	NA	NA	NA	NA	NA	NA	NA	0	0	0	0	0	0	0	0	0	NA	0	0	0	0	0	0	0	0	51.14	1	5.67	0	5	1	1	1	1	3	200	1	0	0	1	0	0
912	2	1	1	2012/4/26 0:00	NA	NA	NA	NA	NA	NA	NA	NA	NA	NA	0	0	0	0	0	0	0	0	0	NA	0	0	0	0	0	0	0	0	62.6	1	5.75	0	NA	1	1	1	2	1	NA	1	0	0	1	0	0
913	2	1	1	2012/2/29 0:00	NA	NA	NA	NA	NA	NA	NA	NA	NA	NA	0	0	0	0	0	0	0	0	0	NA	0	0	0	0	0	0	0	0	66.38	2	4.93	0	5	1	1	2	2	1	0	1	0	0	1	0	0
914	1	9	1	2008/3/3 0:00	NA	NA	NA	NA	NA	NA	NA	NA	NA	NA	0	0	0	0	0	0	0	0	0	NA	0	0	0	0	0	0	0	0	75.69	1	4.14	1	NA	1	1	1	2	1	NA	1	0	0	1	0	0
915	1	2	1	2008/10/21 0:00	NA	NA	NA	NA	NA	NA	NA	NA	NA	NA	0	0	0	0	0	0	0	0	0	NA	0	0	0	0	0	0	0	0	64.71	1	2	1	NA	1	2	2	2	1	NA	1	0	0	1	0	0
916	1	2	1	2008/7/7 0:00	NA	NA	NA	NA	NA	NA	NA	NA	NA	NA	0	0	0	0	0	0	0	0	0	NA	0	0	0	0	0	0	0	0	58.32	1	4.38	1	NA	2	1	2	1	1	NA	1	0	0	1	0	0
917	2	1	1	2012/3/16 0:00	NA	NA	NA	NA	NA	NA	NA	NA	NA	NA	0	0	0	0	0	0	0	0	0	NA	0	0	0	0	0	0	0	0	70.72	1	5.61	0	NA	1	1	1	2	1	NA	1	0	0	1	1	0
918	1	9	1	2011/12/12 0:00	NA	NA	NA	NA	NA	NA	NA	NA	NA	NA	0	0	0	0	0	0	0	0	0	NA	0	0	0	0	0	0	0	0	64.65	1	4.35	1	4	2	1	2	1	3	NA	1	0	0	1	1	0
919	1	2	1	2009/1/22 0:00	NA	NA	NA	NA	NA	NA	NA	NA	NA	NA	0	0	0	0	0	0	0	0	0	NA	0	0	0	0	0	0	0	0	57.11	1	2.39	1	1	2	1	2	1	1	NA	1	0	0	1	1	0
920	1	3	1	2008/5/20 0:00	NA	NA	NA	NA	NA	NA	NA	NA	NA	NA	0	0	0	0	0	0	0	0	0	NA	0	0	0	0	0	0	0	0	77.95	1	1.37	1	NA	1	1	1	2	2	NA	1	0	0	1	1	0
921	1	0	1	2008/8/20 0:00	NA	NA	NA	NA	NA	NA	NA	NA	NA	NA	0	0	0	0	0	0	0	0	0	NA	0	0	0	0	0	0	0	0	79.26	2	3.65	1	NA	1	1	1	2	1	NA	1	0	0	1	0	0
922	2	1	1	2012/4/11 0:00	NA	NA	NA	NA	NA	NA	NA	NA	NA	NA	0	0	0	0	0	0	0	0	0	NA	0	0	0	0	0	0	0	0	69.09	1	5.68	0	NA	1	1	2	2	1	NA	1	0	0	1	1	0
923	2	1	1	2012/3/28 0:00	NA	NA	NA	NA	NA	NA	NA	NA	NA	NA	0	0	0	0	0	0	0	0	0	NA	0	0	0	0	0	0	0	0	82.15	2	5.67	0	NA	1	1	1	2	1	NA	1	0	0	1	0	0
924	2	1	1	2012/3/27 0:00	NA	NA	NA	NA	NA	NA	NA	NA	NA	NA	0	0	0	0	0	0	0	0	0	NA	0	0	0	0	0	0	0	0	72.9	1	5.63	0	NA	1	3	2	2	2	NA	1	0	0	1	0	0
925	2	1	1	2011/4/19 0:00	NA	NA	NA	NA	NA	NA	NA	NA	NA	NA	0	0	0	0	0	0	0	0	0	NA	0	0	0	0	0	0	0	0	66.53	1	5.52	0	1	2	1	2	1	1	NA	1	0	0	1	0	0
926	2	1	1	2012/3/26 0:00	NA	NA	NA	NA	NA	NA	NA	NA	NA	NA	0	0	0	0	0	0	0	0	0	NA	0	0	0	0	0	0	0	0	73.29	2	5.68	0	NA	1	2	2	2	1	NA	1	0	0	1	0	0
927	1	2	1	2008/4/17 0:00	NA	NA	NA	NA	NA	NA	NA	NA	NA	NA	0	0	0	0	0	0	0	0	0	NA	0	0	0	0	0	0	0	0	69.11	2	0.9	1	1	1	1	1	1	1	3	1	0	0	1	0	0
928	2	1	1	2012/3/16 0:00	NA	NA	NA	NA	NA	NA	NA	NA	NA	NA	0	0	0	0	0	0	0	0	0	NA	0	0	0	0	0	0	0	0	65.38	1	5.47	0	4	1	1	1	1	3	140	1	0	0	1	0	0
929	1	2	1	2010/8/3 0:00	NA	NA	NA	NA	NA	NA	NA	NA	NA	NA	0	0	0	0	0	0	0	0	0	NA	0	0	0	0	0	0	0	0	69.76	2	3.64	1	NA	1	1	1	2	1	NA	1	0	0	1	0	0
930	2	1	1	2012/2/1 0:00	NA	NA	NA	NA	NA	NA	NA	NA	NA	NA	0	0	0	0	0	0	0	0	0	NA	0	0	0	0	0	0	0	0	69.55	1	5.43	0	NA	1	1	2	2	1	NA	1	0	0	1	0	0
931	2	1	1	2012/1/11 0:00	NA	NA	NA	NA	NA	NA	NA	NA	NA	NA	0	0	0	0	0	0	0	0	0	NA	0	0	0	0	0	0	0	0	62.53	1	5.55	0	5	1	1	1	1	1	30	1	0	0	1	0	0
932	2	1	1	2012/2/28 0:00	NA	NA	NA	NA	NA	NA	NA	NA	NA	NA	0	0	0	0	0	0	0	0	0	NA	0	0	0	0	0	0	0	0	75.28	2	5.55	0	NA	1	1	2	2	1	NA	1	0	0	1	1	0
933	1	9	1	2012/3/26 0:00	NA	NA	NA	NA	NA	NA	NA	NA	NA	NA	0	0	0	0	0	0	0	0	0	NA	0	0	0	0	0	0	0	0	83.83	2	5.46	1	NA	1	1	1	2	1	0	1	0	0	1	0	0
934	1	2	2	2008/9/22 0:00	1	0	0	10	5	1	1	137.3	584	13.2	0	0	1	0	0	0	0	0	0	NA	0	1	0	0	0	0	0	0	80.67	1	2.85	1	1	1	1	2	2	1	NA	1	0	0	1	0	0
935	2	1	1	2012/4/25 0:00	NA	NA	NA	NA	NA	NA	NA	NA	NA	NA	0	0	0	0	0	0	0	0	0	NA	0	0	0	0	0	0	0	0	48.44	1	4.56	0	NA	1	0	1	2	1	NA	1	0	0	1	0	0
936	1	3	1	2009/11/20 0:00	NA	NA	NA	NA	NA	NA	NA	NA	NA	NA	0	0	0	0	0	0	0	0	0	NA	0	0	0	0	0	0	0	0	66.96	1	2.83	1	NA	1	1	2	2	1	NA	1	0	0	1	0	0
937	1	3	1	2008/6/12 0:00	NA	NA	NA	NA	NA	NA	NA	NA	NA	NA	0	0	0	0	0	0	0	0	0	NA	0	0	0	0	0	0	0	0	70.28	2	2.28	1	NA	1	1	1	2	1	NA	1	0	0	1	0	0
938	2	1	1	2012/1/11 0:00	NA	NA	NA	NA	NA	NA	NA	NA	NA	NA	0	0	0	0	0	0	0	0	0	NA	0	0	0	0	0	0	0	0	59.75	2	4.8	0	NA	2	1	2	1	1	NA	1	0	0	1	0	0
939	2	1	1	2012/2/27 0:00	NA	NA	NA	NA	NA	NA	NA	NA	NA	NA	0	0	0	0	0	0	0	0	0	NA	0	0	0	0	0	0	0	0	69.79	1	5.45	0	NA	1	1	2	2	1	NA	1	0	0	1	0	0
940	2	1	1	2012/3/27 0:00	NA	NA	NA	NA	NA	NA	NA	NA	NA	NA	0	0	0	0	0	0	0	0	0	NA	0	0	0	0	0	0	0	0	74.49	1	4.83	0	4	1	3	3	2	1	NA	1	0	0	1	0	0
941	1	9	1	2007/8/7 0:00	NA	NA	NA	NA	NA	NA	NA	NA	NA	NA	0	0	0	0	0	0	0	0	0	NA	0	0	0	0	0	0	0	0	76.88	2	0.32	1	NA	1	1	1	2	1	NA	1	0	0	1	0	0
942	2	1	1	2012/1/18 0:00	NA	NA	NA	NA	NA	NA	NA	NA	NA	NA	0	0	0	0	0	0	0	0	0	NA	0	0	0	0	0	0	0	0	80.27	2	4.01	0	1	1	2	1	2	1	0	1	0	0	1	0	0
943	0	0	1	2010/6/28 0:00	NA	NA	NA	NA	NA	NA	NA	NA	NA	NA	0	0	0	0	0	0	0	0	0	NA	0	0	0	0	0	0	0	0	61.01	1	3.41	0	NA	1	1	2	2	1	NA	1	0	0	1	0	0
944	2	1	1	2012/2/29 0:00	NA	NA	NA	NA	NA	NA	NA	NA	NA	NA	0	0	0	0	0	0	0	0	0	NA	0	0	0	0	0	0	0	0	74.82	2	5.42	0	NA	1	1	2	2	1	NA	1	0	0	1	0	0
945	1	2	2	2011/2/16 0:00	2	0	0	10	5	1	1	650	1015	30.1	0	0	0	0	0	1	0	1	0	NA	0	0	1	0	0	0	0	0	70.83	1	4.09	1	1	2	1	2	1	1	NA	1	0	0	1	0	0
946	1	9	1	2009/2/17 0:00	NA	NA	NA	NA	NA	NA	NA	NA	NA	NA	0	0	0	0	0	0	0	0	0	NA	0	0	0	0	0	0	0	0	82.93	1	2.94	1	NA	1	1	2	2	2	NA	1	0	0	1	1	0
947	2	1	2	2010/2/9 0:00	2	0	0	0	0	1	1	5.9	157	15.4	0	0	1	0	1	0	0	0	0	3	0	1	0	0	0	0	0	0	82.89	2	5.34	0	1	2	1	2	1	1	NA	1	0	0	1	0	0
948	0	1	1	2008/8/14 0:00	NA	NA	NA	NA	NA	NA	NA	NA	NA	NA	0	0	0	0	0	0	0	0	0	NA	0	0	0	0	0	0	0	0	81.28	1	1.27	0	NA	1	2	2	2	1	NA	1	0	0	1	0	0
949	2	1	1	2012/2/15 0:00	NA	NA	NA	NA	NA	NA	NA	NA	NA	NA	0	0	0	0	0	0	0	0	0	NA	0	0	0	0	0	0	0	0	60.83	2	5.4	0	NA	1	1	1	2	1	NA	1	0	0	1	0	0
950	2	1	1	2011/6/13 0:00	NA	NA	NA	NA	NA	NA	NA	NA	NA	NA	0	0	0	0	0	0	0	0	0	NA	0	0	0	0	0	0	0	0	63.02	1	5.34	0	NA	1	1	1	2	1	NA	1	0	0	1	0	0
951	1	2	1	2009/9/10 0:00	NA	NA	NA	NA	NA	NA	NA	NA	NA	NA	0	0	0	0	0	0	0	0	0	NA	0	0	0	0	0	0	0	0	66.36	1	2.13	1	1	2	1	1	1	1	NA	1	0	0	1	0	0
952	0	0	1	2009/2/4 0:00	NA	NA	NA	NA	NA	NA	NA	NA	NA	NA	0	0	0	0	0	0	0	0	0	NA	0	0	0	0	0	0	0	0	74.44	1	1.51	0	NA	1	2	1	2	1	NA	1	0	0	1	0	0
953	1	0	1	2010/9/27 0:00	NA	NA	NA	NA	NA	NA	NA	NA	NA	NA	0	0	0	0	0	0	0	0	0	NA	0	0	0	0	0	0	0	0	78.9	1	4.56	1	1	1	2	2	2	1	NA	1	0	0	1	0	0
954	2	1	1	2012/3/9 0:00	NA	NA	NA	NA	NA	NA	NA	NA	NA	NA	0	0	0	0	0	0	0	0	0	NA	0	0	0	0	0	0	0	0	44.1	1	5.35	0	6	1	2	2	1	3	100	1	0	0	1	0	0
955	2	1	1	2012/4/5 0:00	NA	NA	NA	NA	NA	NA	NA	NA	NA	NA	0	0	0	0	0	0	0	0	0	NA	0	0	0	0	0	0	0	0	76.64	2	5.35	0	NA	1	1	1	2	1	NA	1	0	0	1	0	0
956	1	3	1	2008/7/30 0:00	NA	NA	NA	NA	NA	NA	NA	NA	NA	NA	0	0	0	0	0	0	0	0	0	NA	0	0	0	0	0	0	0	0	65.9	1	1.44	1	1	2	1	2	1	2	NA	1	0	0	1	0	0
957	2	1	1	2012/4/4 0:00	NA	NA	NA	NA	NA	NA	NA	NA	NA	NA	0	0	0	0	0	0	0	0	0	NA	0	0	0	0	0	0	0	0	66.48	1	5.34	0	NA	1	0	0	2	1	NA	1	0	0	1	0	0
958	2	1	1	2012/3/29 0:00	NA	NA	NA	NA	NA	NA	NA	NA	NA	NA	0	0	0	0	0	0	0	0	0	NA	0	0	0	0	0	0	0	0	64.15	1	5.32	0	1	1	2	2	1	3	80	1	0	0	1	0	0
959	1	2	1	2009/10/30 0:00	NA	NA	NA	NA	NA	NA	NA	NA	NA	NA	0	0	0	0	0	0	0	0	0	NA	0	0	0	0	0	0	0	0	83.74	1	2.44	1	NA	1	1	1	2	1	NA	1	0	0	1	0	0
960	1	3	1	2008/1/16 0:00	NA	NA	NA	NA	NA	NA	NA	NA	NA	NA	0	0	0	0	0	0	0	0	0	NA	0	0	0	0	0	0	0	0	80.88	2	0.73	1	NA	1	1	1	2	1	NA	1	0	0	1	0	0
961	2	1	1	2012/2/28 0:00	NA	NA	NA	NA	NA	NA	NA	NA	NA	NA	0	0	0	0	0	0	0	0	0	NA	0	0	0	0	0	0	0	0	68.35	1	5.35	0	NA	1	1	1	2	3	NA	1	0	0	1	0	0
962	1	2	1	2010/9/30 0:00	NA	NA	NA	NA	NA	NA	NA	NA	NA	NA	0	0	0	0	0	0	0	0	0	NA	0	0	0	0	0	0	0	0	68.38	1	3.45	1	NA	1	1	1	2	3	NA	1	0	0	1	0	0
963	1	9	1	2009/6/17 0:00	NA	NA	NA	NA	NA	NA	NA	NA	NA	NA	0	0	0	0	0	0	0	0	0	NA	0	0	0	0	0	0	0	0	57.94	2	2.13	1	1	2	1	2	1	1	NA	1	0	0	1	1	0
964	1	2	1	2009/5/26 0:00	NA	NA	NA	NA	NA	NA	NA	NA	NA	NA	0	0	0	0	0	0	0	0	0	NA	0	0	0	0	0	0	0	0	63.4	1	2.26	1	NA	2	2	2	1	1	NA	1	0	0	1	0	0
965	2	1	1	2012/4/6 0:00	NA	NA	NA	NA	NA	NA	NA	NA	NA	NA	0	0	0	0	0	0	0	0	0	NA	0	0	0	0	0	0	0	0	66.17	1	5.19	0	5	1	1	1	1	2	70	1	0	0	1	1	0
966	1	9	1	2008/11/20 0:00	NA	NA	NA	NA	NA	NA	NA	NA	NA	NA	0	0	0	0	0	0	0	0	0	NA	0	0	0	0	0	0	0	0	78.26	2	2.32	1	NA	1	1	0	2	1	0	1	0	0	1	0	0
967	1	0	1	2010/7/12 0:00	NA	NA	NA	NA	NA	NA	NA	NA	NA	NA	0	0	0	0	0	0	0	0	0	NA	0	0	0	0	0	0	0	0	84.72	1	3.66	1	NA	1	1	1	2	1	NA	1	0	0	1	0	0
968	4	1	1	2012/3/30 0:00	NA	NA	NA	NA	NA	NA	NA	NA	NA	NA	0	0	0	0	0	0	0	0	0	NA	0	0	0	0	0	0	0	0	60.78	1	5.16	0	1	2	1	2	1	3	80	1	0	0	1	0	0
969	2	1	1	2010/11/22 0:00	NA	NA	NA	NA	NA	NA	NA	NA	NA	NA	0	0	0	0	0	0	0	0	0	NA	0	0	0	0	0	0	0	0	71.34	1	2.89	0	NA	1	1	1	1	3	NA	1	0	0	1	0	0
970	2	1	1	2012/4/18 0:00	NA	NA	NA	NA	NA	NA	NA	NA	NA	NA	0	0	0	0	0	0	0	0	0	NA	0	0	0	0	0	0	0	0	57.89	1	5.09	0	1	2	1	2	1	1	NA	1	0	0	1	0	0
971	1	0	1	2010/9/13 0:00	NA	NA	NA	NA	NA	NA	NA	NA	NA	NA	0	0	0	0	0	0	0	0	0	NA	0	0	0	0	0	0	0	0	71.4	2	2.93	1	NA	1	1	1	2	1	NA	1	0	0	1	0	0
972	2	1	1	2012/4/19 0:00	NA	NA	NA	NA	NA	NA	NA	NA	NA	NA	0	0	0	0	0	0	0	0	0	NA	0	0	0	0	0	0	0	0	55.27	1	5.04	0	NA	1	2	2	2	2	70	1	0	0	1	0	0
973	1	0	1	2012/3/30 0:00	NA	NA	NA	NA	NA	NA	NA	NA	NA	NA	0	0	0	0	0	0	0	0	0	NA	0	0	0	0	0	0	0	0	62.89	1	4.58	1	NA	1	2	2	2	1	NA	1	0	0	1	0	0
974	2	1	1	2012/4/5 0:00	NA	NA	NA	NA	NA	NA	NA	NA	NA	NA	0	0	0	0	0	0	0	0	0	NA	0	0	0	0	0	0	0	0	73.29	1	5.13	0	4	1	1	1	1	3	110	1	0	0	1	0	0
975	1	2	1	2011/5/24 0:00	NA	NA	NA	NA	NA	NA	NA	NA	NA	NA	0	0	0	0	0	0	0	0	0	NA	0	0	0	0	0	0	0	0	75.95	2	4.43	1	NA	1	1	1	2	1	NA	1	0	0	1	0	0
976	2	1	1	2012/4/6 0:00	NA	NA	NA	NA	NA	NA	NA	NA	NA	NA	0	0	0	0	0	0	0	0	0	NA	0	0	0	0	0	0	0	0	60.7	1	5.05	0	1	2	1	2	1	1	NA	1	0	0	1	1	0
977	1	0	1	2009/1/22 0:00	NA	NA	NA	NA	NA	NA	NA	NA	NA	NA	0	0	0	0	0	0	0	0	0	NA	0	0	0	0	0	0	0	0	83.07	1	1.01	1	NA	1	1	1	2	2	NA	1	0	0	1	0	0
978	2	1	1	2012/2/14 0:00	NA	NA	NA	NA	NA	NA	NA	NA	NA	NA	0	0	0	0	0	0	0	0	0	NA	0	0	0	0	0	0	0	0	65.8	1	3.84	0	2	1	2	1	2	2	55	1	0	0	1	0	0
979	1	9	1	2011/8/18 0:00	NA	NA	NA	NA	NA	NA	NA	NA	NA	NA	0	0	0	0	0	0	0	0	0	NA	0	0	0	0	0	0	0	0	71.44	2	3.96	1	4	1	1	1	1	1	0	1	0	0	1	0	0
980	1	6	2	2011/2/9 0:00	3	0	0	-1	-1	1	1	120.5	482	52	0	0	0	0	0	1	0	0	0	NA	0	1	0	0	0	0	0	0	39.6	1	3.11	1	NA	1	1	1	2	3	NA	1	0	0	1	1	0
981	2	1	1	2012/2/8 0:00	NA	NA	NA	NA	NA	NA	NA	NA	NA	NA	0	0	0	0	0	0	0	0	0	NA	0	0	0	0	0	0	0	0	69.12	1	4.93	0	NA	1	1	1	2	3	320	1	0	0	1	1	0
982	1	9	1	2010/4/6 0:00	NA	NA	NA	NA	NA	NA	NA	NA	NA	NA	0	0	0	0	0	0	0	0	0	NA	0	0	0	0	0	0	0	0	82.21	1	2.46	1	1	1	1	1	1	3	85	1	0	0	1	1	0
983	0	0	1	2010/7/9 0:00	NA	NA	NA	NA	NA	NA	NA	NA	NA	NA	0	0	0	0	0	0	0	0	0	NA	0	0	0	0	0	0	0	0	80.85	2	2.36	0	NA	1	1	1	2	1	NA	1	0	0	1	0	0
984	2	1	1	2012/2/10 0:00	NA	NA	NA	NA	NA	NA	NA	NA	NA	NA	0	0	0	0	0	0	0	0	0	NA	0	0	0	0	0	0	0	0	41.35	2	4.83	0	NA	1	0	0	2	1	NA	1	0	0	1	0	0
985	2	1	1	2012/3/19 0:00	NA	NA	NA	NA	NA	NA	NA	NA	NA	NA	0	0	0	0	0	0	0	0	0	NA	0	0	0	0	0	0	0	0	73.86	1	4.9	0	4	1	1	1	2	1	NA	1	0	0	1	0	0
986	2	1	1	2012/2/17 0:00	NA	NA	NA	NA	NA	NA	NA	NA	NA	NA	0	0	0	0	0	0	0	0	0	NA	0	0	0	0	0	0	0	0	75.51	1	4.36	0	5	1	NA	2	1	2	50	1	0	0	1	0	0
987	2	1	1	2012/2/9 0:00	NA	NA	NA	NA	NA	NA	NA	NA	NA	NA	0	0	0	0	0	0	0	0	0	NA	0	0	0	0	0	0	0	0	71.61	1	4.88	0	4	1	1	1	1	3	100	1	0	0	1	0	0
988	0	0	1	2009/1/13 0:00	NA	NA	NA	NA	NA	NA	NA	NA	NA	NA	0	0	0	0	0	0	0	0	0	NA	0	0	0	0	0	0	0	0	70.95	1	1.01	0	NA	1	NA	1	2	3	NA	1	0	0	1	0	0
989	1	2	1	2010/2/19 0:00	NA	NA	NA	NA	NA	NA	NA	NA	NA	NA	0	0	0	0	0	0	0	0	0	NA	0	0	0	0	0	0	0	0	76.86	2	2	1	NA	1	NA	2	2	1	NA	1	0	0	1	0	0
990	2	1	1	2012/1/12 0:00	NA	NA	NA	NA	NA	NA	NA	NA	NA	NA	0	0	0	0	0	0	0	0	0	NA	0	0	0	0	0	0	0	0	57.37	2	4.05	0	1	1	NA	2	1	3	150	1	0	0	1	0	0
991	2	1	1	2012/2/1 0:00	NA	NA	NA	NA	NA	NA	NA	NA	NA	NA	0	0	0	0	0	0	0	0	0	NA	0	0	0	0	0	0	0	0	55.97	1	4.81	0	NA	1	2	2	2	1	20	1	0	0	1	0	0
992	2	1	1	2012/3/16 0:00	NA	NA	NA	NA	NA	NA	NA	NA	NA	NA	0	0	0	0	0	0	0	0	0	NA	0	0	0	0	0	0	0	0	51.98	1	4.76	0	6	2	1	2	1	1	NA	1	0	0	1	0	0
993	1	9	1	2010/7/14 0:00	NA	NA	NA	NA	NA	NA	NA	NA	NA	NA	0	0	0	0	0	0	0	0	0	NA	0	0	0	0	0	0	0	0	76.14	1	2.81	1	NA	1	0	1	2	1	NA	1	0	0	1	0	0
994	2	1	1	2012/3/9 0:00	NA	NA	NA	NA	NA	NA	NA	NA	NA	NA	0	0	0	0	0	0	0	0	0	NA	0	0	0	0	0	0	0	0	75.32	1	4.81	0	1	2	1	2	1	1	NA	1	0	0	1	0	0
995	2	1	1	2012/2/21 0:00	NA	NA	NA	NA	NA	NA	NA	NA	NA	NA	0	0	0	0	0	0	0	0	0	NA	0	0	0	0	0	0	0	0	54.28	1	4.8	0	1	2	1	2	1	1	NA	1	0	0	1	1	0
996	2	1	1	2012/4/11 0:00	NA	NA	NA	NA	NA	NA	NA	NA	NA	NA	0	0	0	0	0	0	0	0	0	NA	0	0	0	0	0	0	0	0	73.09	2	4.78	0	NA	1	1	1	2	1	0	1	0	0	1	0	0
997	1	2	1	2012/3/14 0:00	NA	NA	NA	NA	NA	NA	NA	NA	NA	NA	0	0	0	0	0	0	0	0	0	NA	0	0	0	0	0	0	0	0	60.12	1	4.7	0	NA	1	1	1	2	1	NA	1	0	0	1	0	0
998	1	2	2	2010/2/26 0:00	3	0	0	-1	-1	1	2	198079.8	40	8.2	0	0	0	0	0	1	0	0	0	NA	0	0	1	0	0	0	0	0	62.79	2	2.29	1	1	2	1	2	1	1	NA	1	0	0	1	1	0
999	2	1	1	2012/1/25 0:00	NA	NA	NA	NA	NA	NA	NA	NA	NA	NA	0	0	0	0	0	0	0	0	0	NA	0	0	0	0	0	0	0	0	61.02	1	4.69	0	5	1	0	2	1	3	200	1	0	0	1	0	0
1000	2	1	1	2011/12/7 0:00	NA	NA	NA	NA	NA	NA	NA	NA	NA	NA	0	0	0	0	0	0	0	0	0	NA	0	0	0	0	0	0	0	0	60.22	1	4.59	0	NA	1	1	2	2	1	NA	1	0	0	1	0	0
1001	2	1	1	2012/3/29 0:00	NA	NA	NA	NA	NA	NA	NA	NA	NA	NA	0	0	0	0	0	0	0	0	0	NA	0	0	0	0	0	0	0	0	62.89	1	4.73	0	NA	1	1	2	2	1	NA	1	0	0	1	0	0
1002	1	2	2	2011/12/28 0:00	2	0	0	25	2	1	2	3839	391	76.5	0	0	0	0	0	0	0	0	1	NA	0	1	0	0	0	0	0	0	83.26	1	3.85	1	NA	1	1	2	2	3	NA	1	0	0	1	1	0
1003	2	1	1	2012/3/15 0:00	NA	NA	NA	NA	NA	NA	NA	NA	NA	NA	0	0	0	0	0	0	0	0	0	NA	0	0	0	0	0	0	0	0	73.08	2	4.7	0	4	1	1	1	1	1	0	1	0	0	1	0	0
1004	1	4	1	2010/9/7 0:00	NA	NA	NA	NA	NA	NA	NA	NA	NA	NA	0	0	0	0	0	0	0	0	0	NA	0	0	0	0	0	0	0	0	87.06	2	2.43	1	NA	1	1	2	2	1	NA	1	0	0	1	1	0
1005	2	1	1	2012/3/1 0:00	NA	NA	NA	NA	NA	NA	NA	NA	NA	NA	0	0	0	0	0	0	0	0	0	NA	0	0	0	0	0	0	0	0	78.66	1	4.69	0	4	1	1	2	1	1	14	1	0	0	1	1	0
1006	2	1	1	2012/3/14 0:00	NA	NA	NA	NA	NA	NA	NA	NA	NA	NA	0	0	0	0	0	0	0	0	0	NA	0	0	0	0	0	0	0	0	74.35	1	4.48	0	NA	1	0	1	2	2	NA	1	0	0	1	1	0
1007	2	1	1	2012/2/16 0:00	NA	NA	NA	NA	NA	NA	NA	NA	NA	NA	0	0	0	0	0	0	0	0	0	NA	0	0	0	0	0	0	0	0	74.75	2	4.67	0	NA	1	0	1	2	1	NA	1	0	0	1	0	0
1008	1	3	1	2010/1/27 0:00	NA	NA	NA	NA	NA	NA	NA	NA	NA	NA	0	0	0	0	0	0	0	0	0	NA	0	0	0	0	0	0	0	0	68.51	2	1.83	1	NA	1	1	2	2	1	NA	1	0	0	1	0	0
1009	2	1	1	2012/3/28 0:00	NA	NA	NA	NA	NA	NA	NA	NA	NA	NA	0	0	0	0	0	0	0	0	0	NA	0	0	0	0	0	0	0	0	82.45	1	4.63	0	5	1	1	2	1	3	100	1	0	0	1	1	0
1010	1	2	1	2009/7/14 0:00	NA	NA	NA	NA	NA	NA	NA	NA	NA	NA	0	0	0	0	0	0	0	0	0	NA	0	0	0	0	0	0	0	0	72.66	1	2.52	1	NA	1	0	1	2	1	NA	1	0	0	1	0	0
1011	2	1	1	2012/4/4 0:00	NA	NA	NA	NA	NA	NA	NA	NA	NA	NA	0	0	0	0	0	0	0	0	0	NA	0	0	0	0	0	0	0	0	66.68	1	4.42	0	5	1	2	2	1	3	240	1	0	0	1	1	0
1012	2	1	1	2009/8/7 0:00	NA	NA	NA	NA	NA	NA	NA	NA	NA	NA	0	0	0	0	0	0	0	0	0	NA	0	0	0	0	0	0	0	0	76.56	2	4.63	0	NA	1	0	2	2	1	NA	1	0	0	1	1	0
1013	2	1	1	2012/2/22 0:00	NA	NA	NA	NA	NA	NA	NA	NA	NA	NA	0	0	0	0	0	0	0	0	0	NA	0	0	0	0	0	0	0	0	59.51	2	4.52	0	NA	1	1	2	2	1	NA	1	0	0	1	0	0
1014	0	1	1	2010/6/11 0:00	NA	NA	NA	NA	NA	NA	NA	NA	NA	NA	0	0	0	0	0	0	0	0	0	NA	0	0	0	0	0	0	0	0	66.05	2	2.71	0	NA	1	1	2	2	3	NA	1	0	0	1	0	0
1015	2	1	1	2010/11/10 0:00	NA	NA	NA	NA	NA	NA	NA	NA	NA	NA	0	0	0	0	0	0	0	0	0	NA	0	0	0	0	0	0	0	0	63.81	1	4.26	0	1	1	1	1	1	1	28	1	0	0	1	0	0
1016	1	2	1	2010/8/10 0:00	NA	NA	NA	NA	NA	NA	NA	NA	NA	NA	0	0	0	0	0	0	0	0	0	NA	0	0	0	0	0	0	0	0	69.71	2	2.67	1	NA	1	1	3	2	1	NA	1	0	0	1	0	0
1017	2	1	1	2012/3/28 0:00	NA	NA	NA	NA	NA	NA	NA	NA	NA	NA	0	0	0	0	0	0	0	0	0	NA	0	0	0	0	0	0	0	0	72	2	4.51	0	NA	1	1	1	2	1	NA	1	0	0	1	0	0
1018	2	1	1	2012/3/28 0:00	NA	NA	NA	NA	NA	NA	NA	NA	NA	NA	0	0	0	0	0	0	0	0	0	NA	0	0	0	0	0	0	0	0	69.84	1	4.47	0	NA	1	1	1	2	1	NA	1	0	0	1	0	0
1019	2	1	1	2012/4/17 0:00	NA	NA	NA	NA	NA	NA	NA	NA	NA	NA	0	0	0	0	0	0	0	0	0	NA	0	0	0	0	0	0	0	0	69.56	1	4.55	0	NA	1	1	1	2	1	NA	1	0	0	1	1	0
1020	2	1	1	2012/4/25 0:00	NA	NA	NA	NA	NA	NA	NA	NA	NA	NA	0	0	0	0	0	0	0	0	0	NA	0	0	0	0	0	0	0	0	70.21	1	4.05	0	4	1	2	2	1	2	70	1	0	0	1	0	0
1021	1	3	1	2012/3/23 0:00	NA	NA	NA	NA	NA	NA	NA	NA	NA	NA	0	0	0	0	0	0	0	0	0	NA	0	0	0	0	0	0	0	0	73.5	2	3.76	1	NA	1	1	1	2	1	NA	1	0	0	1	0	0
1022	1	5	2	2012/3/8 0:00	3	0	0	19	-1	1	2	30.4	211	51	0	0	0	0	0	1	0	0	0	NA	0	0	0	1	0	0	0	0	75.61	2	3.84	1	NA	1	1	1	2	1	NA	1	0	0	1	0	0
1023	2	1	1	2012/1/25 0:00	NA	NA	NA	NA	NA	NA	NA	NA	NA	NA	0	0	0	0	0	0	0	0	0	NA	0	0	0	0	0	0	0	0	71.98	1	4.4	0	1	2	1	2	1	1	NA	1	0	0	1	0	0
1024	1	2	1	2009/1/26 0:00	NA	NA	NA	NA	NA	NA	NA	NA	NA	NA	0	0	0	0	0	0	0	0	0	NA	0	0	0	0	0	0	0	0	75.34	1	0.58	1	1	1	1	2	2	3	NA	1	0	0	1	0	0
1025	1	2	1	2012/3/23 0:00	NA	NA	NA	NA	NA	NA	NA	NA	NA	NA	0	0	0	0	0	0	0	0	0	NA	0	0	0	0	0	0	0	0	69.38	1	4.15	1	NA	1	1	2	2	1	NA	1	0	0	1	0	0
1026	1	2	2	2009/1/5 0:00	0	0	3	33	2	1	2	5	1054	0	0	0	1	0	0	1	0	0	0	NA	0	1	0	0	0	0	0	0	63.87	1	1.19	1	1	2	1	2	1	1	NA	1	0	0	1	1	0
1027	2	1	1	2012/3/14 0:00	NA	NA	NA	NA	NA	NA	NA	NA	NA	NA	0	0	0	0	0	0	0	0	0	NA	0	0	0	0	0	0	0	0	59.81	1	4.03	0	1	2	2	2	1	1	NA	1	0	0	1	0	0
1028	2	1	1	2012/4/17 0:00	NA	NA	NA	NA	NA	NA	NA	NA	NA	NA	0	0	0	0	0	0	0	0	0	NA	0	0	0	0	0	0	0	0	72.51	2	4.31	0	NA	1	1	1	2	1	NA	1	0	0	1	0	0
1029	2	1	1	2012/3/8 0:00	NA	NA	NA	NA	NA	NA	NA	NA	NA	NA	0	0	0	0	0	0	0	0	0	NA	0	0	0	0	0	0	0	0	71.2	2	4.31	0	1	1	1	1	2	1	NA	1	0	0	1	0	0
1030	2	1	1	2012/3/26 0:00	NA	NA	NA	NA	NA	NA	NA	NA	NA	NA	0	0	0	0	0	0	0	0	0	NA	0	0	0	0	0	0	0	0	61.1	1	4.3	0	1	2	1	2	1	1	NA	1	0	0	1	0	0
1031	2	1	1	2012/4/26 0:00	NA	NA	NA	NA	NA	NA	NA	NA	NA	NA	0	0	0	0	0	0	0	0	0	NA	0	0	0	0	0	0	0	0	73.29	1	4.32	0	NA	1	1	1	2	3	NA	1	0	0	1	0	0
1032	2	1	1	2012/3/7 0:00	NA	NA	NA	NA	NA	NA	NA	NA	NA	NA	0	0	0	0	0	0	0	0	0	NA	0	0	0	0	0	0	0	0	72.67	1	4.36	0	NA	1	2	2	2	1	NA	1	0	0	1	0	0
1033	2	1	1	2012/1/25 0:00	NA	NA	NA	NA	NA	NA	NA	NA	NA	NA	0	0	0	0	0	0	0	0	0	NA	0	0	0	0	0	0	0	0	40.2	1	4.3	0	1	1	1	1	1	3	150	1	0	0	1	0	0
1034	2	1	1	2012/3/8 0:00	NA	NA	NA	NA	NA	NA	NA	NA	NA	NA	0	0	0	0	0	0	0	0	0	NA	0	0	0	0	0	0	0	0	63.37	1	4.17	0	NA	1	1	1	2	2	NA	1	0	0	1	0	0
1035	1	3	1	2011/12/15 0:00	NA	NA	NA	NA	NA	NA	NA	NA	NA	NA	0	0	0	0	0	0	0	0	0	NA	0	0	0	0	0	0	0	0	56.92	1	4.22	1	NA	1	1	1	2	1	NA	1	0	0	1	1	0
1036	1	2	1	2012/1/12 0:00	NA	NA	NA	NA	NA	NA	NA	NA	NA	NA	0	0	0	0	0	0	0	0	0	NA	0	0	0	0	0	0	0	0	65.76	1	4.03	1	1	2	1	2	1	1	0	1	0	0	1	1	0
1037	1	2	2	2009/11/13 0:00	1	0	0	30	5	1	1	1559.9	253	96.5	0	0	0	0	0	1	0	0	0	NA	0	0	1	0	0	0	0	0	67.74	1	1.63	1	6	1	1	2	1	3	100	1	0	0	1	0	0
1038	2	1	1	2012/3/22 0:00	NA	NA	NA	NA	NA	NA	NA	NA	NA	NA	0	0	0	0	0	0	0	0	0	NA	0	0	0	0	0	0	0	0	58.05	1	4.21	0	1	2	1	2	1	1	NA	1	0	0	1	0	0
1039	1	2	2	2003/9/9 0:00	2	0	0	10	1	2	2	4718	3449	53.3	0	0	0	0	0	0	0	0	1	NA	0	1	0	0	0	0	0	0	69.74	2	1.47	1	1	1	1	1	2	1	NA	1	0	0	1	0	0
1040	1	3	2	2006/11/15 0:00	4	0	3	58	1	1	1	7516.5	3154	0.5	0	0	0	0	0	0	0	0	1	NA	0	1	0	0	0	0	0	0	68.23	1	4.05	1	1	1	0	1	2	1	NA	1	0	0	1	0	0
1041	2	1	1	2012/2/22 0:00	NA	NA	NA	NA	NA	NA	NA	NA	NA	NA	0	0	0	0	0	0	0	0	0	NA	0	0	0	0	0	0	0	0	65.1	2	6.68	0	1	2	1	2	1	1	17	1	0	0	1	1	0
1042	1	2	2	2005/1/28 0:00	4	0	0	-1	-1	1	2	98846.7	59526	0.5	0	0	0	0	0	0	0	0	1	NA	0	0	1	0	0	0	0	0	74.09	2	1.3	1	1	1	1	0	2	1	NA	1	0	0	1	0	0
1043	1	0	1	2009/4/2 0:00	NA	NA	NA	NA	NA	NA	NA	NA	NA	NA	0	0	0	0	0	0	0	0	0	NA	0	0	0	0	0	0	0	0	78.04	2	2.29	1	1	1	1	1	2	1	NA	1	0	0	1	0	0
1044	1	2	1	2011/10/19 0:00	NA	NA	NA	NA	NA	NA	NA	NA	NA	NA	0	0	0	0	0	0	0	0	0	NA	0	0	0	0	0	0	0	0	74.48	1	3.56	1	1	1	1	1	1	1	3	1	0	0	1	0	0
1045	1	9	1	2007/5/10 0:00	NA	NA	NA	NA	NA	NA	NA	NA	NA	NA	0	0	0	0	0	0	0	0	0	NA	0	0	0	0	0	0	0	0	72.97	2	6.07	1	1	1	1	1	2	1	NA	1	0	0	1	1	0
1046	1	2	1	2008/9/24 0:00	NA	NA	NA	NA	NA	NA	NA	NA	NA	NA	0	0	0	0	0	0	0	0	1	NA	0	0	1	0	0	0	0	0	78.71	1	3.43	1	6	1	2	1	1	1	0	1	0	0	1	0	0
1047	2	1	1	2012/4/17 0:00	NA	NA	NA	NA	NA	NA	NA	NA	NA	NA	0	0	0	0	0	0	0	0	0	NA	0	0	0	0	0	0	0	0	76.12	2	4.13	0	NA	1	2	0	2	1	NA	1	0	0	1	0	0
1048	2	1	1	2012/1/6 0:00	NA	NA	NA	NA	NA	NA	NA	NA	NA	NA	0	0	0	0	0	0	0	0	0	NA	0	0	0	0	0	0	0	0	76.01	1	4.1	0	NA	1	1	2	2	1	NA	1	0	0	1	0	0
1049	2	1	1	2012/4/11 0:00	NA	NA	NA	NA	NA	NA	NA	NA	NA	NA	0	0	0	0	0	0	0	0	0	NA	0	0	0	0	0	0	0	0	50.4	1	4.13	0	NA	1	1	3	2	2	NA	1	0	0	1	1	0
1050	0	1	1	2010/2/15 0:00	NA	NA	NA	NA	NA	NA	NA	NA	NA	NA	0	0	0	0	0	0	0	0	0	NA	0	0	0	0	0	0	0	0	70.95	1	1.28	0	NA	1	1	1	2	1	NA	1	0	0	1	1	0
1051	2	1	1	2012/4/24 0:00	NA	NA	NA	NA	NA	NA	NA	NA	NA	NA	0	0	0	0	0	0	0	0	0	NA	0	0	0	0	0	0	0	0	67.88	1	4.09	0	NA	1	1	1	2	1	NA	1	0	0	1	0	0
1052	2	1	1	2012/4/10 0:00	NA	NA	NA	NA	NA	NA	NA	NA	NA	NA	0	0	0	0	0	0	0	0	0	NA	0	0	0	0	0	0	0	0	66.04	1	4.11	0	1	2	1	2	1	2	NA	1	0	0	1	0	0
1053	2	1	1	2012/3/1 0:00	NA	NA	NA	NA	NA	NA	NA	NA	NA	NA	0	0	0	0	0	0	0	0	0	NA	0	0	0	0	0	0	0	0	56.62	1	4.1	0	NA	2	1	2	1	1	NA	1	0	0	1	1	0
1054	0	0	1	2009/1/7 0:00	NA	NA	NA	NA	NA	NA	NA	NA	NA	NA	0	0	0	0	0	0	0	0	0	NA	0	0	0	0	0	0	0	0	47.88	1	1.11	0	1	1	2	2	1	3	120	1	0	0	1	0	0
1055	2	1	1	2012/2/21 0:00	NA	NA	NA	NA	NA	NA	NA	NA	NA	NA	0	0	0	0	0	0	0	0	0	NA	0	0	0	0	0	0	0	0	70.76	1	4.05	0	NA	1	1	2	2	1	NA	1	0	0	1	0	1
1056	2	1	1	2012/4/20 0:00	NA	NA	NA	NA	NA	NA	NA	NA	NA	NA	0	0	0	0	0	0	0	0	0	NA	0	0	0	0	0	0	0	0	76.06	1	4.01	0	NA	1	2	2	1	3	720	1	0	0	1	0	0
1057	2	1	1	2012/3/26 0:00	NA	NA	NA	NA	NA	NA	NA	NA	NA	NA	0	0	0	0	0	0	0	0	0	NA	0	0	0	0	0	0	0	0	75.27	1	4.03	0	NA	1	1	1	2	1	NA	1	0	0	1	1	0
[truncated: 48 more columns]
